# Supplementary material for: Interpreting the effects of DNA polymerase variants at the structural level
Source: Mol Oncol. 2026 May 27:10.1002/1878-0261.70255. Online ahead of print. doi: 10.1002/1878-0261.70255 (PMC13398764; doi:10.1002/1878-0261.70255)
Supplement: Supplementary file 9 — Table S4. Calibrated thresholds for PP3/BP4 computational evidence in POLE and POLD1 exonuclease domain variants. [file MOL2-9999-0-s008.xlsx]

## Sheet: Sheet1
Features	AUC	Youden threshold	Percentile pathogenic 25th	Percentile benign 75th	p-value
REVEL score	1	0.377	0.5	0.103	0.0001
EVE score	1	0.792	0.84	8.466-e-07	0.0001
AlphaMissense score	1	0.87	0.994	0.272	0.0001
GEMME score	1	-4.593	-7.52	-0.0544	0.0007
DeMaSk delta fitness	0.985	-0.289	-0.359	-0.0377	0.0002
			n_positive: 10
			n_negative: 7
