# Supplementary material for: Interpreting the effects of DNA polymerase variants at the structural level
Source: Mol Oncol. 2026 May 27:10.1002/1878-0261.70255. Online ahead of print. doi: 10.1002/1878-0261.70255 (PMC13398764; doi:10.1002/1878-0261.70255)
Supplement: Supplementary file 10 — Table S5. ACMG‐based PP3, BP4, and PM1‐like evidence for all POLE (S5) and POLD1 (S6) variants analyzed in MAVISp. [file MOL2-9999-0-s004.xlsx]

## Sheet: POLE_vus_acmg_results_v2
Mutation	HGVSp	HGVSg	gnomAD genome allele frequency	gnomAD exome allele frequency	REVEL score	Mutation sources	Stability (FoldX5, kcal/mol) [md]	Stability (Rosetta Cartddg2020, kcal/mol) [md]	Stability (RaSP, kcal/mol) [md]	Stability classification, (Rosetta, FoldX) [md]	Stability classification, (RaSP, FoldX) [md]	Stability (FoldX5, kcal/mol, st. dev.) [md]	Stability (Rosetta Cartddg2020, kcal/mol, st. dev.) [md]	Stability (RaSP, kcal/mol, st. dev.) [md]	Stability (RaSP, kcal/mol) [md_25]	Stability (FoldX5, kcal/mol) [md_25]	Stability classification, (RaSP, FoldX) [md_25]	Stability (RaSP, kcal/mol, st. dev.) [md_25]	Stability (FoldX5, kcal/mol, st. dev.) [md_25]	EFoldMine - part of early folding region	EFoldMine score	Local Int. (Binding with PCNA_9B8T_AD, heterodimer, FoldX5, kcal/mol) [md]	Local Int. (Binding with CDC45_7PLO, heterodimer, FoldX5, kcal/mol) [md]	Local Int. (Binding with MCM5_7PLO, heterodimer, FoldX5, kcal/mol) [md]	Local Int. (Binding with PCNA_9B8T_AB, heterodimer, FoldX5, kcal/mol) [md]	Local Int. (Binding with MCM2_7PLO, heterodimer, FoldX5, kcal/mol) [md]	Local Int. (Binding with POLE2_7PLO, heterodimer, FoldX5, kcal/mol) [md]	Local Int. (Binding with PCNA_9B8T_AC, heterodimer, FoldX5, kcal/mol) [md]	Local Int. (Binding with PCNA_9B8T_AD, heterodimer, Rosetta Talaris 2014, kcal/mol) [md]	Local Int. (Binding with CDC45_7PLO, heterodimer, Rosetta Talaris 2014, kcal/mol) [md]	Local Int. (Binding with MCM5_7PLO, heterodimer, Rosetta Talaris 2014, kcal/mol) [md]	Local Int. (Binding with PCNA_9B8T_AB, heterodimer, Rosetta Talaris 2014, kcal/mol) [md]	Local Int. (Binding with MCM2_7PLO, heterodimer, Rosetta Talaris 2014, kcal/mol) [md]	Local Int. (Binding with POLE2_7PLO, heterodimer, Rosetta Talaris 2014, kcal/mol) [md]	Local Int. (Binding with PCNA_9B8T_AC, heterodimer, Rosetta Talaris 2014, kcal/mol) [md]	Local Int. classification (MCM5_7PLO) [md]	Local Int. classification (PCNA_9B8T_AD) [md]	Local Int. classification (PCNA_9B8T_AB) [md]	Local Int. classification (CDC45_7PLO) [md]	Local Int. classification (POLE2_7PLO) [md]	Local Int. classification (MCM2_7PLO) [md]	Local Int. classification (PCNA_9B8T_AC) [md]	Local Int. With DNA (9F6I_27-1175_retromut_arrest, heterodimer, FoldX5, kcal/mol) [md]	Local Int. With DNA (9B8T_24-1198_retromut_closed, heterodimer, FoldX5, kcal/mol) [md]	Local Int. With DNA (9F6K_27-1175_frayed, heterodimer, FoldX5, kcal/mol) [md]	Local Int. With DNA (9F6L_27-1175_mismatch_excision, heterodimer, FoldX5, kcal/mol) [md]	Local Int. With DNA (9B8S_27-1198_retromut_open, heterodimer, FoldX5, kcal/mol) [md]	Local Int. With DNA classification (9F6I_27-1175_retromut_arrest) [md]	Local Int. With DNA classification (9B8T_24-1198_retromut_closed) [md]
D268E	NP_006222:p.Asp268Glu	hg19,12:g.133253237G>C, hg38,12:g.132676651G>C			0.186	clinvar,saturation_mutlist	-0.2338		-0.299438		Neutral	0.43134		0.146323	-0.187883	-0.2338	Neutral	0.174755	0.43134	FALSE	0.011															Uncertain	Uncertain	Uncertain	Uncertain	Uncertain	Uncertain	Uncertain						Uncertain	Uncertain
D268N	NP_006222:p.Asp268Asn	hg19,12:g.133253239C>T, hg38,12:g.132676653C>T			0.284	cBioPortal,clinvar,saturation_mutlist	-0.28218		-0.196962		Neutral	0.63554		0.0468948	-0.147386	-0.28218	Neutral	0.203578	0.63554	FALSE	0.011															Uncertain	Uncertain	Uncertain	Uncertain	Uncertain	Uncertain	Uncertain						Uncertain	Uncertain
D268Y	NP_006222:p.Asp268Tyr	hg19,12:g.133253239C>A, hg38,12:g.132676653C>A			0.647	cBioPortal,clinvar,saturation_mutlist	-0.18787		-0.0398073		Neutral	0.58205		0.0995059	-0.0386816	-0.18787	Neutral	0.158334	0.58205	FALSE	0.011															Uncertain	Uncertain	Uncertain	Uncertain	Uncertain	Uncertain	Uncertain						Uncertain	Uncertain
P269A	NP_006222:p.Pro269Ala	hg19,12:g.133253236G>C, hg38,12:g.132676650G>C		3.98267e-06	0.323	clinvar,saturation_mutlist	2.83569		0.444034		Uncertain	0.51734		0.204913	0.178437	2.83569	Uncertain	0.34347	0.51734	FALSE	0.022
P269S	NP_006222:p.Pro269Ser	hg19,12:g.133253236G>A, hg38,12:g.132676650G>A			0.433	COSMIC,clinvar,saturation_mutlist	3.89556		1.29904		Uncertain	0.70004		0.175242	1.12036	3.89556	Uncertain	0.438089	0.70004	FALSE	0.022
V270L	NP_006222:p.Val270Leu	hg19,12:g.133253233C>A, hg38,12:g.132676647C>A			0.178	clinvar,saturation_mutlist	-0.77132		-0.135308		Neutral	0.39531		0.154432	-0.102171	-0.77132	Neutral	0.135628	0.39531	FALSE	0.076															Uncertain	Uncertain	Uncertain	Uncertain	Uncertain	Uncertain	Uncertain						Uncertain	Uncertain
V270M	NP_006222:p.Val270Met	hg19,12:g.133253233C>T, hg38,12:g.132676647C>T		1.98994e-05	0.381	cBioPortal,COSMIC,clinvar,saturation_mutlist	-0.72446		0.358758		Neutral	0.37585		0.202878	0.389014	-0.72446	Neutral	0.17827	0.37585	FALSE	0.076															Uncertain	Uncertain	Uncertain	Uncertain	Uncertain	Uncertain	Uncertain						Uncertain	Uncertain
V271I	NP_006222:p.Val271Ile	hg19,12:g.133253230C>T, hg38,12:g.132676644C>T			0.2	clinvar,saturation_mutlist	-0.33329		0.0218854		Neutral	0.62774		0.128334	0.0741973	-0.33329	Neutral	0.26107	0.62774	FALSE	0.131
L272W	NP_006222:p.Leu272Trp	hg19,12:g.133253226A>C, hg38,12:g.132676640A>C			0.483	clinvar,saturation_mutlist	11.0956		3.01137		Destabilizing	4.39132		1.27103	2.26471	11.0956	Uncertain	0.807135	4.39132	FALSE	0.156
A273G	NP_006222:p.Ala273Gly	hg19,12:g.133253223G>C, hg38,12:g.132676637G>C			0.563	clinvar,saturation_mutlist	1.80937		2.60069		Uncertain	0.35105		0.718053	2.60354	1.80937	Uncertain	0.467588	0.35105	FALSE	0.135
A273P	NP_006222:p.Ala273Pro	hg19,12:g.133253224C>G, hg38,12:g.132676638C>G			0.739	clinvar,saturation_mutlist	2.12909		4.49944		Uncertain	1.34808		1.26899	5.29332	2.12909	Uncertain	0.886197	1.34808	FALSE	0.135
A273T	NP_006222:p.Ala273Thr	hg19,12:g.133253224C>T, hg38,12:g.132676638C>T			0.532	clinvar,saturation_mutlist	1.20444		0.646043		Neutral	0.84829		0.327059	0.895768	1.20444	Neutral	0.302939	0.84829	FALSE	0.135
A273V	NP_006222:p.Ala273Val	hg19,12:g.133253223G>A, hg38,12:g.132676637G>A			0.608	clinvar,saturation_mutlist	0.20113		-0.504124		Neutral	1.28289		0.220799	-0.193107	0.20113	Neutral	0.385369	1.28289	FALSE	0.135
F274C	NP_006222:p.Phe274Cys	hg19,12:g.133253220A>C, hg38,12:g.132676634A>C			0.845	COSMIC,clinvar,saturation_mutlist	3.66684		4.61993		Destabilizing	0.41266		0.27452	4.41472	3.66684	Destabilizing	0.379269	0.41266	FALSE	0.092																									-0.00166
F274L	NP_006222:p.Phe274Leu	hg19,12:g.133253221A>G, hg38,12:g.132676635A>G			0.641	clinvar,saturation_mutlist	2.30428		2.4869		Uncertain	0.8196		0.148612	2.28298	2.30428	Uncertain	0.513464	0.8196	FALSE	0.092																									-0.00244
F274S	NP_006222:p.Phe274Ser	hg19,12:g.133253220A>G, hg38,12:g.132676634A>G			0.825	clinvar,saturation_mutlist	4.14647		5.42549		Destabilizing	0.60115		0.262427	5.0968	4.14647	Destabilizing	0.44599	0.60115	FALSE	0.092																									-0.00172
D275E	NP_006222:p.Asp275Glu	hg19,12:g.133253216G>C, hg19,12:g.133253216G>T, hg38,12:g.132676630G>C, hg38,12:g.132676630G>T		3.97779e-06	0.45	clinvar,saturation_mutlist	-0.34865		0.724095		Neutral	0.39392		0.0919969	0.797894	-0.34865	Neutral	0.302807	0.39392	FALSE	0.061																									-0.10296
D275G	NP_006222:p.Asp275Gly	hg19,12:g.133253217T>C, hg38,12:g.132676631T>C			0.792	cBioPortal,COSMIC,clinvar,saturation_mutlist	-0.92718		1.72404		Neutral	0.61093		0.0430078	1.66499	-0.92718	Neutral	0.353293	0.61093	FALSE	0.061																									-0.02178
D275H	NP_006222:p.Asp275His	hg19,12:g.133253218C>G, hg38,12:g.132676632C>G			0.731	cBioPortal,clinvar,saturation_mutlist	-1.73785		0.0472806		Neutral	0.70485		0.156699	-0.0822938	-1.73785	Neutral	0.252451	0.70485	FALSE	0.061																									-1.35316
D275N	NP_006222:p.Asp275Asn	hg19,12:g.133253218C>T, hg38,12:g.132676632C>T			0.62	cBioPortal,clinvar,saturation_mutlist	-1.17247		0.46954		Neutral	0.43387		0.0942326	0.489425	-1.17247	Neutral	0.303122	0.43387	FALSE	0.061																									0.14694
I276N	NP_006222:p.Ile276Asn	hg19,12:g.133253214A>T, hg38,12:g.132676628A>T			0.79	cBioPortal,clinvar,saturation_mutlist	3.7272		3.30456		Destabilizing	0.58163		0.0555416	3.14974	3.7272	Destabilizing	0.245246	0.58163	FALSE	0.055																									0.2477
I276T	NP_006222:p.Ile276Thr	hg19,12:g.133253214A>G, hg38,12:g.132676628A>G	3.18776e-05		0.783	clinvar,saturation_mutlist	2.73036		3.01694		Uncertain	0.57389		0.12746	2.91687	2.73036	Uncertain	0.271459	0.57389	FALSE	0.055																									0.20318
I276V	NP_006222:p.Ile276Val	hg19,12:g.133253215T>C, hg38,12:g.132676629T>C			0.431	clinvar,saturation_mutlist	1.14306		1.18773		Neutral	0.23222		0.230151	1.13113	1.14306	Neutral	0.254079	0.23222	FALSE	0.055																									0.20692
E277D	NP_006222:p.Glu277Asp	hg19,12:g.133253210C>G, hg38,12:g.132676624C>G			0.453	COSMIC,clinvar,saturation_mutlist	0.42069		0.715027		Neutral	0.58693		0.265638	0.812948	0.42069	Neutral	0.317628	0.58693	FALSE	0.046																									0.01718
E277Q	NP_006222:p.Glu277Gln	hg19,12:g.133253212C>G, hg38,12:g.132676626C>G			0.588	cBioPortal,COSMIC,clinvar,saturation_mutlist	-0.71394		0.101893		Neutral	0.54188		0.0357991	0.199561	-0.71394	Neutral	0.195287	0.54188	FALSE	0.046																									-0.13756
T278A	NP_006222:p.Thr278Ala	hg19,12:g.133253209T>C, hg38,12:g.132676623T>C			0.522	clinvar,saturation_mutlist	0.7622		0.538879		Neutral	0.72047		0.461774	0.612548	0.7622	Neutral	0.371218	0.72047	FALSE	0.065																									0.0807
T278M	NP_006222:p.Thr278Met	hg19,12:g.132676622G>A, hg19,12:g.133253208G>A, hg38,12:g.132676622G>A		2.7841e-05	0.619	cBioPortal,COSMIC,clinvar,saturation_mutlist	-0.64523		0.123235		Neutral	0.82363		0.336458	0.0822897	-0.64523	Neutral	0.301714	0.82363	FALSE	0.065																									-0.30446
T279A	NP_006222:p.Thr279Ala	hg19,12:g.133253206T>C, hg38,12:g.132676620T>C			0.607	clinvar,saturation_mutlist	0.12942		0.152081		Neutral	0.6825		0.251904	0.192456	0.12942	Neutral	0.259561	0.6825	FALSE	0.081																									8e-05
T279I	NP_006222:p.Thr279Ile	hg19,12:g.133253205G>A, hg38,12:g.132676619G>A		7.95393e-06	0.661	COSMIC,clinvar,saturation_mutlist	-0.40164		-0.748333		Neutral	1.2129		0.122248	-0.673141	-0.40164	Neutral	0.258985	1.2129	FALSE	0.081																									-0.00036
K280N	NP_006222:p.Lys280Asn	hg19,12:g.133253201T>G, hg38,12:g.132676615T>G			0.279	clinvar,saturation_mutlist	1.31315		0.364042		Neutral	0.57434		0.255147	0.606399	1.31315	Neutral	0.313648	0.57434	FALSE	0.047																									0.19902
K280R	NP_006222:p.Lys280Arg	hg19,12:g.133253202T>C, hg38,12:g.132676616T>C			0.601	clinvar,saturation_mutlist	-0.21795		-0.226591		Neutral	0.65904		0.243558	0.000544302	-0.21795	Neutral	0.252869	0.65904	FALSE	0.047																									0.06072
L281P	NP_006222:p.Leu281Pro	hg19,12:g.133253199A>G, hg38,12:g.132676613A>G			0.692	clinvar,saturation_mutlist	1.78462		3.11143		Uncertain	1.21746		0.937536	3.39029	1.78462	Uncertain	1.00575	1.21746	FALSE	0.072																									-0.01462
L281Q	NP_006222:p.Leu281Gln	hg19,12:g.133253199A>T, hg38,12:g.132676613A>T			0.662	clinvar,saturation_mutlist	0.55549		0.997961		Neutral	0.29467		0.303661	0.933631	0.55549	Neutral	0.336072	0.29467	FALSE	0.072																									0.01458
L281R	NP_006222:p.Leu281Arg	hg19,12:g.133253199A>C, hg38,12:g.132676613A>C			0.666	clinvar,saturation_mutlist	0.06096		0.499804		Neutral	0.47412		0.183336	0.492015	0.06096	Neutral	0.294483	0.47412	FALSE	0.072																									-0.02226
P282A	NP_006222:p.Pro282Ala	hg19,12:g.133253197G>C, hg38,12:g.132676611G>C			0.715	COSMIC,clinvar,saturation_mutlist	1.19196		-0.0306967		Neutral	0.51336		0.244312	-0.057996	1.19196	Neutral	0.267348	0.51336	FALSE	0.118																									0
P282S	NP_006222:p.Pro282Ser	hg19,12:g.133253197G>A, hg38,12:g.132676611G>A	6.37349e-05	5.96559e-05	0.658	COSMIC,clinvar,saturation_mutlist	1.69821		0.0118864		Neutral	0.47355		0.168713	0.110303	1.69821	Neutral	0.255221	0.47355	FALSE	0.118																									0
L283F	NP_006222:p.Leu283Phe	hg19,12:g.133253194G>A, hg38,12:g.132676608G>A, hg38,12:g.132676608_132676609delinsAA				COSMIC,clinvar,saturation_mutlist	0.19848		0.297793		Neutral	0.74238		0.0867808	0.43001	0.19848	Neutral	0.207197	0.74238	FALSE	0.102																									0.00016
L283V	NP_006222:p.Leu283Val	hg19,12:g.133253194G>C, hg38,12:g.132676608G>C			0.36	clinvar,saturation_mutlist	2.17105		1.06241		Uncertain	1.497		0.444077	1.22986	2.17105	Uncertain	0.48145	1.497	FALSE	0.102																									0
K284E	NP_006222:p.Lys284Glu	hg19,12:g.133253191T>C, hg38,12:g.132676605T>C	3.18634e-05	3.57918e-05	0.663	clinvar,saturation_mutlist	1.91987		0.402326		Neutral	1.00001		0.178768	0.632273	1.91987	Neutral	0.282957	1.00001	FALSE	0.044																								0	-0.0081
K284N	NP_006222:p.Lys284Asn	hg19,12:g.133253189C>G, hg38,12:g.132676603C>G			0.303	clinvar,saturation_mutlist	1.63263		0.385391		Neutral	0.7928		0.0772377	0.515412	1.63263	Neutral	0.257862	0.7928	FALSE	0.044																								0	2e-05
F285C	NP_006222:p.Phe285Cys	hg19,12:g.133253187A>C, hg38,12:g.132676601A>C			0.826	clinvar,saturation_mutlist	1.16193		2.10802		Uncertain	0.50269		0.311238	1.81513	1.16193	Neutral	0.655321	0.50269	FALSE	0.055																								-0.00151	0.05306
F285S	NP_006222:p.Phe285Ser	hg19,12:g.133253187A>G, hg38,12:g.132676601A>G			0.833	clinvar,saturation_mutlist	1.36348		1.89677		Neutral	0.6596		0.471627	1.50165	1.36348	Neutral	0.894528	0.6596	FALSE	0.055																								-0.01387	-0.01714
P286L	NP_006222:p.Pro286Leu	hg19,12:g.132676598G>A, hg19,12:g.133253184G>A, hg38,12:g.132676598G>A			0.812	cBioPortal,COSMIC,clinvar,saturation_mutlist	1.08541		-0.937946		Neutral	1.03659		0.432802	-0.755395	1.08541	Neutral	0.292611	1.03659	FALSE	0.028																									0.3083
P286R	NP_006222:p.Pro286Arg	hg19,12:g.132676598G>C, hg19,12:g.133253184G>C, hg38,12:g.132676598G>C			0.837	cBioPortal,COSMIC,clinvar,saturation_mutlist	1.0117		-0.253037		Neutral	1.12568		0.19837	-0.11811	1.0117	Neutral	0.354581	1.12568	FALSE	0.028																									0.53442
P286S	NP_006222:p.Pro286Ser	hg19,12:g.133253185G>A, hg38,12:g.132676599G>A			0.803	cBioPortal,COSMIC,clinvar,saturation_mutlist	1.82124		0.277415		Neutral	0.8936		0.350506	0.41605	1.82124	Neutral	0.342851	0.8936	FALSE	0.028																									-0.24746
D287E	NP_006222:p.Asp287Glu	hg19,12:g.133253180A>T, hg38,12:g.132676594A>T	0.000828236	0.000859018	0.286	cBioPortal,COSMIC,clinvar,saturation_mutlist	0.32514		0.493798		Neutral	0.77338		0.533346	0.567352	0.32514	Neutral	0.399292	0.77338	FALSE	0.011															Uncertain	Uncertain	Uncertain	Uncertain	Uncertain	Uncertain	Uncertain				-0.00764		Uncertain	Uncertain
D287G	NP_006222:p.Asp287Gly	hg19,12:g.133253181T>C, hg38,12:g.132676595T>C			0.692	clinvar,saturation_mutlist	0.36935		1.33251		Neutral	0.78417		0.558415	1.44994	0.36935	Neutral	0.512964	0.78417	FALSE	0.011															Uncertain	Uncertain	Uncertain	Uncertain	Uncertain	Uncertain	Uncertain				0.01332		Uncertain	Uncertain
D287H	NP_006222:p.Asp287His	hg19,12:g.133253182C>G, hg38,12:g.132676596C>G			0.632	cBioPortal,clinvar,saturation_mutlist	0.19393		0.0581194		Neutral	0.70849		0.333668	0.205373	0.19393	Neutral	0.283733	0.70849	FALSE	0.011															Uncertain	Uncertain	Uncertain	Uncertain	Uncertain	Uncertain	Uncertain				0.01418		Uncertain	Uncertain
A288G	NP_006222:p.Ala288Gly	hg19,12:g.133253178G>C, hg38,12:g.132676592G>C	6.37064e-05	7.95393e-06	0.265	clinvar,saturation_mutlist	0.1636		1.85185		Neutral	0.84643		0.220682	1.66308	0.1636	Neutral	0.453025	0.84643	FALSE	0.012
A288P	NP_006222:p.Ala288Pro	hg19,12:g.133253179C>G, hg38,12:g.132676593C>G			0.151	clinvar,saturation_mutlist	2.61731		3.62475		Uncertain	3.26105		1.12785	3.09075	2.61731	Uncertain	1.23179	3.26105	FALSE	0.012
A288T	NP_006222:p.Ala288Thr	hg19,12:g.133253179C>T, hg38,12:g.132676593C>T			0.259	COSMIC,clinvar,saturation_mutlist	1.52436		0.68852		Neutral	1.33899		0.306079	0.661373	1.52436	Neutral	0.344082	1.33899	FALSE	0.012
A288V	NP_006222:p.Ala288Val	hg19,12:g.133253178G>A, hg38,12:g.132676592G>A			0.377	clinvar,saturation_mutlist	1.35453		-0.0506156		Neutral	1.31469		0.204253	0.0541514	1.35453	Neutral	0.318301	1.31469	FALSE	0.012
T290I	NP_006222:p.Thr290Ile	hg19,12:g.133253172G>A, hg38,12:g.132676586G>A			0.196	COSMIC,clinvar,saturation_mutlist	0.27571		0.0183295		Neutral	0.48908		0.407094	-0.1638	0.27571	Neutral	0.266252	0.48908	FALSE	0.036
D291E	NP_006222:p.Asp291Glu	hg19,12:g.133253168G>C, hg19,12:g.133253168G>T, hg38,12:g.132676582G>C, hg38,12:g.132676582G>T			0.371	clinvar,saturation_mutlist	0.23341		0.882765		Neutral	0.94055		0.111299	0.690001	0.23341	Neutral	0.310221	0.94055	FALSE	0.046															Uncertain	Uncertain	Uncertain	Uncertain	Uncertain	Uncertain	Uncertain						Uncertain	Uncertain
Q292H	NP_006222:p.Gln292His	hg19,12:g.133253165C>A, hg38,12:g.132676579C>A	3.18431e-05	3.97703e-06	0.204	clinvar,saturation_mutlist	1.22518		0.127297		Neutral	0.8465		0.124758	-0.00574859	1.22518	Neutral	0.214246	0.8465	FALSE	0.07																									-0.00198
Q292P	NP_006222:p.Gln292Pro	hg19,12:g.133253166T>G, hg38,12:g.132676580T>G			0.605	clinvar,saturation_mutlist	0.27996		1.98402		Neutral	1.75291		1.44355	2.28274	0.27996	Uncertain	1.01738	1.75291	FALSE	0.07																									0
I293F	NP_006222:p.Ile293Phe	hg19,12:g.133253164T>A, hg38,12:g.132676578T>A			0.67	clinvar,saturation_mutlist	6.39581		0.88234		Uncertain	2.86264		0.740887	1.9795	6.39581	Uncertain	0.52371	2.86264	FALSE	0.152
I293M	NP_006222:p.Ile293Met	hg19,12:g.133253162A>C, hg38,12:g.132676576A>C			0.439	clinvar,saturation_mutlist	0.08618		1.65589		Neutral	0.49083		0.506237	1.90525	0.08618	Neutral	0.326382	0.49083	FALSE	0.152
I293T	NP_006222:p.Ile293Thr	hg19,12:g.133253163A>G, hg38,12:g.132676577A>G			0.745	cBioPortal,COSMIC,clinvar,saturation_mutlist	3.91833		3.11712		Destabilizing	0.21571		0.199293	3.32229	3.91833	Destabilizing	0.283124	0.21571	FALSE	0.152
I293V	NP_006222:p.Ile293Val	hg19,12:g.133253164T>C, hg38,12:g.132676578T>C			0.189	clinvar,saturation_mutlist	1.48211		1.34011		Neutral	0.22348		0.20378	1.30346	1.48211	Neutral	0.284322	0.22348	FALSE	0.152
M294I	NP_006222:p.Met294Ile	hg19,12:g.132676573C>A, hg19,12:g.133253159C>A, hg19,12:g.133253159C>T, hg38,12:g.132676573C>A, hg38,12:g.132676573C>T		7.95437e-06		cBioPortal,clinvar,saturation_mutlist	1.42564		0.813702		Neutral	1.28323		0.382974	0.494295	1.42564	Neutral	0.360239	1.28323	TRUE	0.24															Uncertain	Uncertain	Uncertain	Uncertain	Uncertain	Uncertain	Uncertain				0.0029		Uncertain	Uncertain
M294V	NP_006222:p.Met294Val	hg19,12:g.133253161T>C, hg38,12:g.132676575T>C			0.677	clinvar,saturation_mutlist	1.80263		0.970156		Neutral	0.8749		0.382341	0.740651	1.80263	Neutral	0.367455	0.8749	TRUE	0.24															Uncertain	Uncertain	Uncertain	Uncertain	Uncertain	Uncertain	Uncertain				0.0006		Uncertain	Uncertain
M295L	NP_006222:p.Met295Leu	hg19,12:g.133253158T>A, hg38,12:g.132676572T>A			0.508	clinvar,saturation_mutlist	1.22464		0.0810113		Neutral	0.58721		0.070707	-0.0328938	1.22464	Neutral	0.209696	0.58721	TRUE	0.298																									0.00066
M295R	NP_006222:p.Met295Arg	hg19,12:g.132676571A>C, hg19,12:g.133253157A>C, hg38,12:g.132676571A>C			0.787	cBioPortal,COSMIC,clinvar,saturation_mutlist	3.58536		2.03942		Uncertain	0.79571		0.359932	2.13487	3.58536	Uncertain	0.551944	0.79571	TRUE	0.298																									-0.01798
M295V	NP_006222:p.Met295Val	hg19,12:g.133253158T>C, hg38,12:g.132676572T>C			0.647	clinvar,saturation_mutlist	3.0705		0.849722		Uncertain	0.65714		0.174042	0.889317	3.0705	Uncertain	0.315313	0.65714	TRUE	0.298																									-6e-05
I296M	NP_006222:p.Ile296Met	hg19,12:g.133253153A>C, hg38,12:g.132676567A>C			0.438	clinvar,saturation_mutlist	0.3711		1.6879		Neutral	0.28999		0.196451	1.91014	0.3711	Neutral	0.254734	0.28999	TRUE	0.341
I296T	NP_006222:p.Ile296Thr	hg19,12:g.133253154A>G, hg38,12:g.132676568A>G			0.814	clinvar,saturation_mutlist	3.70763		2.90393		Uncertain	0.28116		0.204677	3.1657	3.70763	Destabilizing	0.231573	0.28116	TRUE	0.341
I296V	NP_006222:p.Ile296Val	hg19,12:g.133253155T>C, hg38,12:g.132676569T>C			0.145	cBioPortal,COSMIC,clinvar,saturation_mutlist	1.14242		1.0857		Neutral	0.18604		0.0721807	1.15868	1.14242	Neutral	0.22151	0.18604	TRUE	0.341
S297C	NP_006222:p.Ser297Cys	hg19,12:g.133253151G>C, hg38,12:g.132676565G>C			0.689	clinvar,saturation_mutlist	-1.02043		0.0887368		Neutral	0.52631		0.125246	0.0246005	-1.02043	Neutral	0.288295	0.52631	TRUE	0.31															Uncertain	Uncertain	Uncertain	Uncertain	Uncertain	Uncertain	Uncertain				-0.0073		Uncertain	Uncertain
Y298C	NP_006222:p.Tyr298Cys	hg19,12:g.133253148T>C, hg38,12:g.132676562T>C			0.642	cBioPortal,clinvar,saturation_mutlist	4.04387		4.19361		Destabilizing	0.45718		0.279032	4.12854	4.04387	Destabilizing	0.258833	0.45718	TRUE	0.271
Y298F	NP_006222:p.Tyr298Phe	hg19,12:g.133253148T>A, hg38,12:g.132676562T>A			0.453	clinvar,saturation_mutlist	0.66397		0.062103		Neutral	1.05489		0.0859126	0.135115	0.66397	Neutral	0.264679	1.05489	TRUE	0.271
M299I	NP_006222:p.Met299Ile	hg19,12:g.133253144C>G, hg19,12:g.133253144C>T, hg38,12:g.132676558C>G, hg38,12:g.132676558C>T			0.512	clinvar,saturation_mutlist	1.00793		-0.033277		Neutral	0.74183		0.190847	-0.0105338	1.00793	Neutral	0.304758	0.74183	TRUE	0.184
M299L	NP_006222:p.Met299Leu	hg19,12:g.133253146T>G, hg38,12:g.132676560T>G			0.487	clinvar,saturation_mutlist	0.1713		-0.244337		Neutral	0.31877		0.259403	-0.280568	0.1713	Neutral	0.260973	0.31877	TRUE	0.184
M299R	NP_006222:p.Met299Arg	hg19,12:g.133253145A>C, hg38,12:g.132676559A>C	3.18654e-05		0.771	clinvar,saturation_mutlist	3.7119		2.6432		Uncertain	1.10344		0.149176	2.57404	3.7119	Uncertain	0.549688	1.10344	TRUE	0.184
M299T	NP_006222:p.Met299Thr	hg19,12:g.133253145A>G, hg38,12:g.132676559A>G			0.685	clinvar,saturation_mutlist	3.21087		2.11658		Uncertain	0.317		0.203829	2.08379	3.21087	Uncertain	0.301125	0.317	TRUE	0.184
M299V	NP_006222:p.Met299Val	hg19,12:g.133253146T>C, hg38,12:g.132676560T>C		7.9545e-06	0.543	COSMIC,clinvar,saturation_mutlist	1.07649		0.362528		Neutral	0.39127		0.163424	0.355732	1.07649	Neutral	0.318454	0.39127	TRUE	0.184
I300M	NP_006222:p.Ile300Met	hg19,12:g.133253141G>C, hg38,12:g.132676555G>C			0.293	clinvar,saturation_mutlist	0.20805		1.36314		Neutral	0.50056		0.149682	0.977366	0.20805	Neutral	0.229876	0.50056	FALSE	0.101
I300V	NP_006222:p.Ile300Val	hg19,12:g.133253143T>C, hg38,12:g.132676557T>C			0.082	clinvar,saturation_mutlist	0.98673		1.13232		Neutral	0.38369		0.304005	0.893102	0.98673	Neutral	0.223096	0.38369	FALSE	0.101
D301G	NP_006222:p.Asp301Gly	hg19,12:g.133253139T>C, hg38,12:g.132676553T>C		7.95545e-06	0.695	clinvar,saturation_mutlist	-0.25009		0.700044		Neutral	0.49948		0.379116	0.499053	-0.25009	Neutral	0.176039	0.49948	FALSE	0.036
D301H	NP_006222:p.Asp301His	hg19,12:g.133253140C>G, hg38,12:g.132676554C>G			0.752	clinvar,saturation_mutlist	-0.2201		0.0822226		Neutral	0.34164		0.397687	-0.12545	-0.2201	Neutral	0.174427	0.34164	FALSE	0.036
D301N	NP_006222:p.Asp301Asn	hg19,12:g.133253140C>T, hg38,12:g.132676554C>T			0.293	COSMIC,clinvar,saturation_mutlist	-0.27853		0.00316965		Neutral	0.39925		0.342111	-0.209978	-0.27853	Neutral	0.132221	0.39925	FALSE	0.036
G302S	NP_006222:p.Gly302Ser	hg19,12:g.133253137C>T, hg38,12:g.132676551C>T			0.44	clinvar,saturation_mutlist	2.57321		1.45805		Uncertain	0.94528		0.140018	1.11917	2.57321	Uncertain	0.407271	0.94528	FALSE	0.028
Q303H	NP_006222:p.Gln303His	hg19,12:g.133253132C>A, hg19,12:g.133253132C>G, hg38,12:g.132676546C>G	9.55475e-05	6.36537e-05	0.221	cBioPortal,clinvar,saturation_mutlist	0.24722		-0.165406		Neutral	0.43674		0.161906	-0.213224	0.24722	Neutral	0.179819	0.43674	FALSE	0.026
Q303R	NP_006222:p.Gln303Arg	hg19,12:g.133253133T>C, hg38,12:g.132676547T>C		3.97845e-06	0.403	clinvar,saturation_mutlist	-0.20831		-0.221833		Neutral	0.19041		0.154815	-0.316014	-0.20831	Neutral	0.176111	0.19041	FALSE	0.026
Y305C	NP_006222:p.Tyr305Cys	hg19,12:g.133252786T>C, hg38,12:g.132676200T>C			0.379	clinvar,saturation_mutlist	2.00233		2.64225		Uncertain	0.48444		0.0894289	2.73212	2.00233	Uncertain	0.393895	0.48444	FALSE	0.078
L306F	NP_006222:p.Leu306Phe	hg19,12:g.133252784G>A, hg38,12:g.132676198G>A			0.306	clinvar,saturation_mutlist	5.98707		1.53811		Uncertain	1.8798		0.580428	1.20615	5.98707	Uncertain	0.607649	1.8798	FALSE	0.11
L306V	NP_006222:p.Leu306Val	hg19,12:g.133252784G>C, hg38,12:g.132676198G>C		3.99457e-06	0.295	clinvar,saturation_mutlist	2.11672		1.80143		Uncertain	0.95242		0.135761	1.67735	2.11672	Uncertain	0.196037	0.95242	FALSE	0.11
I307L	NP_006222:p.Ile307Leu	hg19,12:g.133252781T>G, hg38,12:g.132676195T>G			0.31	clinvar,saturation_mutlist	1.06406		1.07213		Neutral	0.85947		0.166495	0.873965	1.06406	Neutral	0.265738	0.85947	FALSE	0.131
I307V	NP_006222:p.Ile307Val	hg19,12:g.133252781T>C, hg38,12:g.132676195T>C			0.337	clinvar,saturation_mutlist	1.09873		1.42301		Neutral	0.21262		0.265264	1.25354	1.09873	Neutral	0.28254	0.21262	FALSE	0.131
T308A	NP_006222:p.Thr308Ala	hg19,12:g.133252778T>C, hg38,12:g.132676192T>C			0.414	clinvar,saturation_mutlist	1.03597		0.761427		Neutral	0.50067		0.167357	1.189	1.03597	Neutral	0.413055	0.50067	FALSE	0.077
T308I	NP_006222:p.Thr308Ile	hg19,12:g.133252777G>A, hg38,12:g.132676191G>A			0.309	clinvar,saturation_mutlist	-1.41184		-0.78416		Neutral	0.90082		0.0790527	-0.790931	-1.41184	Neutral	0.360917	0.90082	FALSE	0.077
T308S	NP_006222:p.Thr308Ser	hg19,12:g.133252777G>C, hg19,12:g.133252778T>A, hg38,12:g.132676191G>C			0.288	cBioPortal,clinvar,saturation_mutlist	1.85766		1.91995		Neutral	0.51018		0.476022	2.20095	1.85766	Uncertain	0.452635	0.51018	FALSE	0.077
N309D	NP_006222:p.Asn309Asp	hg19,12:g.133252775T>C, hg38,12:g.132676189T>C			0.451	clinvar,saturation_mutlist	3.25695		3.52682		Destabilizing	0.58864		0.517305	3.07542	3.25695	Destabilizing	0.580094	0.58864	FALSE	0.069
N309K	NP_006222:p.Asn309Lys	hg19,12:g.133252773G>T, hg38,12:g.132676187G>T			0.302	clinvar,saturation_mutlist	2.80474		7.234		Uncertain	1.48357		0.589672	5.99927	2.80474	Uncertain	1.10346	1.48357	FALSE	0.069
N309S	NP_006222:p.Asn309Ser	hg19,12:g.133252774T>C, hg38,12:g.132676188T>C	3.1839e-05	3.99112e-06	0.412	cBioPortal,clinvar,saturation_mutlist	2.25133		3.16727		Uncertain	0.69599		0.270796	2.67816	2.25133	Uncertain	0.295805	0.69599	FALSE	0.069
R310G	NP_006222:p.Arg310Gly	hg19,12:g.133252772T>C, hg38,12:g.132676186T>C		3.99045e-06	0.468	clinvar,saturation_mutlist	1.6233		2.58576		Uncertain	0.61048		0.150447	2.4112	1.6233	Uncertain	0.438035	0.61048	FALSE	0.051
R310M	NP_006222:p.Arg310Met	hg19,12:g.133252771C>A, hg38,12:g.132676185C>A			0.529	clinvar,saturation_mutlist	-0.44448		0.366544		Neutral	0.56268		0.123297	0.278235	-0.44448	Neutral	0.239205	0.56268	FALSE	0.051
R310S	NP_006222:p.Arg310Ser	hg19,12:g.133252770C>G, hg38,12:g.132676184C>G			0.404	clinvar,saturation_mutlist	1.5308		2.07588		Uncertain	0.65694		0.21903	1.8819	1.5308	Neutral	0.391081	0.65694	FALSE	0.051
E311K	NP_006222:p.Glu311Lys	hg19,12:g.133252769C>T, hg38,12:g.132676183C>T			0.519	clinvar,saturation_mutlist	-0.37541		0.335578		Neutral	0.19233		0.0965572	0.0905961	-0.37541	Neutral	0.18972	0.19233	FALSE	0.048
I312M	NP_006222:p.Ile312Met	hg19,12:g.133252764A>C, hg38,12:g.132676178A>C			0.373	clinvar,saturation_mutlist	0.8336		1.29087		Neutral	0.67398		0.216291	1.40589	0.8336	Neutral	0.272019	0.67398	FALSE	0.087
I312T	NP_006222:p.Ile312Thr	hg19,12:g.133252765A>G, hg38,12:g.132676179A>G			0.588	clinvar,saturation_mutlist	0.98653		1.98909		Neutral	0.48726		0.309625	2.06944	0.98653	Uncertain	0.328373	0.48726	FALSE	0.087
I312V	NP_006222:p.Ile312Val	hg19,12:g.133252766T>C, hg38,12:g.132676180T>C		0	0.155	clinvar,saturation_mutlist	0.40902		0.643883		Neutral	0.37004		0.211906	0.812372	0.40902	Neutral	0.288415	0.37004	FALSE	0.087
V313I	NP_006222:p.Val313Ile	hg19,12:g.133252763C>T, hg38,12:g.132676177C>T			0.22	clinvar,saturation_mutlist	-0.7365		0.472248		Neutral	0.47589		0.144588	0.285792	-0.7365	Neutral	0.271363	0.47589	FALSE	0.104
S314A	NP_006222:p.Ser314Ala	hg19,12:g.133252760A>C, hg38,12:g.132676174A>C	3.1839e-05	0.000107707	0.133	cBioPortal,COSMIC,clinvar,saturation_mutlist	-0.17981		0.138929		Neutral	0.28004		0.24015	0.169221	-0.17981	Neutral	0.196808	0.28004	FALSE	0.062
E315G	NP_006222:p.Glu315Gly	hg19,12:g.133252756T>C, hg38,12:g.132676170T>C			0.273	clinvar,saturation_mutlist	0.57626		0.901489		Neutral	0.24531		0.0951102	1.01475	0.57626	Neutral	0.188306	0.24531	FALSE	0.024															Uncertain	Uncertain	Uncertain	Uncertain	Uncertain	Uncertain	Uncertain						Uncertain	Uncertain
D316E	NP_006222:p.Asp316Glu	hg19,12:g.133252752A>C, hg38,12:g.132676166A>C		3.99208e-06	0.206	clinvar,saturation_mutlist	0.2424		0.139741		Neutral	0.49599		0.175219	0.27008	0.2424	Neutral	0.208122	0.49599	FALSE	0.022
D316G	NP_006222:p.Asp316Gly	hg19,12:g.133252753T>C, hg38,12:g.132676167T>C			0.478	clinvar,saturation_mutlist	0.97524		1.05		Neutral	0.65553		0.163501	1.16934	0.97524	Neutral	0.194619	0.65553	FALSE	0.022
D316H	NP_006222:p.Asp316His	hg19,12:g.133252754C>G, hg38,12:g.132676168C>G			0.234	clinvar,saturation_mutlist	0.92781		-0.082174		Neutral	0.722		0.154772	0.0687648	0.92781	Neutral	0.148068	0.722	FALSE	0.022
I317S	NP_006222:p.Ile317Ser	hg19,12:g.133252750A>C, hg38,12:g.132676164A>C			0.451	clinvar,saturation_mutlist	4.15858		4.24661		Destabilizing	0.61391		0.217216	4.25388	4.15858	Destabilizing	0.361572	0.61391	FALSE	0.045
I317T	NP_006222:p.Ile317Thr	hg19,12:g.133252750A>G, hg38,12:g.132676164A>G		3.99476e-06	0.416	clinvar,saturation_mutlist	2.92013		2.98777		Uncertain	0.54022		0.247957	2.89176	2.92013	Uncertain	0.25448	0.54022	FALSE	0.045
E318K	NP_006222:p.Glu318Lys	hg19,12:g.133252748C>T, hg38,12:g.132676162C>T		3.99572e-06	0.232	cBioPortal,COSMIC,clinvar,saturation_mutlist	-0.34199		0.0511371		Neutral	0.20439		0.182336	-0.01133	-0.34199	Neutral	0.120505	0.20439	FALSE	0.039
E318Q	NP_006222:p.Glu318Gln	hg19,12:g.133252748C>G, hg38,12:g.132676162C>G			0.154	clinvar,saturation_mutlist	-0.13706		0.238089		Neutral	0.27193		0.1606	0.186529	-0.13706	Neutral	0.118413	0.27193	FALSE	0.039
D319N	NP_006222:p.Asp319Asn	hg19,12:g.133252745C>T, hg38,12:g.132676159C>T		3.99789e-06	0.276	cBioPortal,clinvar,saturation_mutlist	0.44656		0.323283		Neutral	0.31851		0.101498	0.51651	0.44656	Neutral	0.235646	0.31851	FALSE	0.041
F320C	NP_006222:p.Phe320Cys	hg19,12:g.133252741A>C, hg38,12:g.132676155A>C			0.642	clinvar,saturation_mutlist	3.54801		3.8206		Destabilizing	0.35955		0.303816	3.845	3.54801	Destabilizing	0.413336	0.35955	FALSE	0.083
F320S	NP_006222:p.Phe320Ser	hg19,12:g.133252741A>G, hg38,12:g.132676155A>G			0.637	clinvar,saturation_mutlist	3.99428		4.18825		Destabilizing	0.39794		0.188477	4.17601	3.99428	Destabilizing	0.460947	0.39794	FALSE	0.083
F320V	NP_006222:p.Phe320Val	hg19,12:g.132676156A>C, hg19,12:g.133252742A>C, hg38,12:g.132676156A>C			0.577	cBioPortal,clinvar,saturation_mutlist	3.63557		2.98784		Uncertain	0.51542		0.0573312	2.77488	3.63557	Uncertain	0.445681	0.51542	FALSE	0.083
E321G	NP_006222:p.Glu321Gly	hg19,12:g.133252738T>C, hg38,12:g.132676152T>C			0.611	clinvar,saturation_mutlist	0.61156		1.71163		Neutral	0.45922		0.266071	1.60468	0.61156	Neutral	0.274182	0.45922	FALSE	0.063
F322C	NP_006222:p.Phe322Cys	hg19,12:g.133252735A>C, hg38,12:g.132676149A>C			0.55	clinvar,saturation_mutlist	2.53551		4.30599		Uncertain	0.45397		0.282909	3.79443	2.53551	Uncertain	0.455722	0.45397	FALSE	0.077
F322L	NP_006222:p.Phe322Leu	hg19,12:g.133252736A>G, hg38,12:g.132676150A>G			0.321	clinvar,saturation_mutlist	0.84321		2.50063		Uncertain	0.42763		0.24509	1.97669	0.84321	Neutral	0.501721	0.42763	FALSE	0.077
T323I	NP_006222:p.Thr323Ile	hg19,12:g.133252732G>A, hg38,12:g.132676146G>A		3.99227e-06	0.596	clinvar,saturation_mutlist	-0.49357		-0.461965		Neutral	0.49028		0.587504	-0.726184	-0.49357	Neutral	0.301374	0.49028	FALSE	0.075
T323N	NP_006222:p.Thr323Asn	hg19,12:g.133252732G>T, hg38,12:g.132676146G>T			0.437	clinvar,saturation_mutlist	0.2448		0.588788		Neutral	0.57156		0.148809	0.35981	0.2448	Neutral	0.234406	0.57156	FALSE	0.075
P324A	NP_006222:p.Pro324Ala	hg19,12:g.133252730G>C, hg38,12:g.132676144G>C			0.588	clinvar,saturation_mutlist	1.78358		0.451195		Neutral	0.70337		0.539147	0.048539	1.78358	Neutral	0.3427	0.70337	FALSE	0.029
P324L	NP_006222:p.Pro324Leu	hg19,12:g.133252729G>A, hg38,12:g.132676143G>A			0.592	cBioPortal,clinvar,saturation_mutlist	0.72519		-0.972915		Neutral	1.525		0.171898	-0.843145	0.72519	Neutral	0.335856	1.525	FALSE	0.029
P324R	NP_006222:p.Pro324Arg	hg19,12:g.133252729G>C, hg38,12:g.132676143G>C			0.686	clinvar,saturation_mutlist	2.33085		0.405562		Uncertain	2.262		0.774772	0.0594899	2.33085	Uncertain	0.657967	2.262	FALSE	0.029
P324T	NP_006222:p.Pro324Thr	hg19,12:g.133252730G>T, hg38,12:g.132676144G>T			0.629	clinvar,saturation_mutlist	1.69493		0.576287		Neutral	1.27455		0.47341	0.197321	1.69493	Neutral	0.374436	1.27455	FALSE	0.029
K325R	NP_006222:p.Lys325Arg	hg19,12:g.133252726T>C, hg38,12:g.132676140T>C			0.214	clinvar,saturation_mutlist	0.38959		-0.190036		Neutral	0.55008		0.18093	-0.18235	0.38959	Neutral	0.151361	0.55008	FALSE	0.013
P326A	NP_006222:p.Pro326Ala	hg19,12:g.133252724G>C, hg38,12:g.132676138G>C			0.37	clinvar,saturation_mutlist	1.28042		-0.423804		Neutral	0.27529		0.196184	-0.354715	1.28042	Neutral	0.298872	0.27529	FALSE	0.011
P326L	NP_006222:p.Pro326Leu	hg19,12:g.133252723G>A, hg38,12:g.132676137G>A			0.332	clinvar,saturation_mutlist	1.28422		-0.869469		Neutral	0.34274		0.301614	-0.861508	1.28422	Neutral	0.326745	0.34274	FALSE	0.011
P326S	NP_006222:p.Pro326Ser	hg19,12:g.133252724G>A, hg38,12:g.132676138G>A			0.38	clinvar,saturation_mutlist	1.4918		-0.465231		Neutral	0.36488		0.194354	-0.401355	1.4918	Neutral	0.247479	0.36488	FALSE	0.011
E327K	NP_006222:p.Glu327Lys	hg19,12:g.133252721C>T, hg38,12:g.132676135C>T		4.00525e-06	0.509	cBioPortal,clinvar,saturation_mutlist	-0.04045		0.210214		Neutral	0.2457		0.220466	0.415572	-0.04045	Neutral	0.220542	0.2457	FALSE	0.008
E327Q	NP_006222:p.Glu327Gln	hg19,12:g.133252721C>G, hg38,12:g.132676135C>G		8.01051e-06	0.309	clinvar,saturation_mutlist	0.16849		0.298726		Neutral	0.21504		0.193932	0.459816	0.16849	Neutral	0.161172	0.21504	FALSE	0.008
Y328C	NP_006222:p.Tyr328Cys	hg19,12:g.133252717T>C, hg38,12:g.132676131T>C			0.648	clinvar,saturation_mutlist	2.69431		3.83586		Uncertain	0.84122		0.0803333	3.70807	2.69431	Uncertain	0.562447	0.84122	FALSE	0.008															Uncertain	Uncertain	Uncertain	Uncertain	Uncertain	Uncertain	Uncertain						Uncertain	Uncertain
Y328F	NP_006222:p.Tyr328Phe	hg19,12:g.133252717T>A, hg38,12:g.132676131T>A			0.22	clinvar,saturation_mutlist	-0.04828		0.343282		Neutral	0.45614		0.474484	0.480968	-0.04828	Neutral	0.450916	0.45614	FALSE	0.008															Uncertain	Uncertain	Uncertain	Uncertain	Uncertain	Uncertain	Uncertain						Uncertain	Uncertain
E329G	NP_006222:p.Glu329Gly	hg19,12:g.133252714T>C, hg38,12:g.132676128T>C			0.553	clinvar,saturation_mutlist	0.52107		1.44456		Neutral	0.44312		0.0127005	1.08509	0.52107	Neutral	0.262271	0.44312	FALSE	0.012
G330A	NP_006222:p.Gly330Ala	hg19,12:g.133252711C>G, hg38,12:g.132676125C>G			0.43	clinvar,saturation_mutlist	-1.01867		-0.499318		Neutral	0.99939		0.0498163	0.106968	-1.01867	Neutral	0.545606	0.99939	FALSE	0.021
G330S	NP_006222:p.Gly330Ser	hg19,12:g.133252712C>T, hg38,12:g.132676126C>T			0.415	clinvar,saturation_mutlist	0.23777		0.582513		Neutral	1.33714		0.0861995	1.14883	0.23777	Neutral	0.542838	1.33714	FALSE	0.021
G330V	NP_006222:p.Gly330Val	hg19,12:g.132676125C>A, hg19,12:g.133252711C>A, hg38,12:g.132676125C>A			0.545	cBioPortal,COSMIC,clinvar,saturation_mutlist	0.73464		-0.58231		Neutral	2.83969		0.334859	0.529352	0.73464	Neutral	1.30863	2.83969	FALSE	0.021
P331A	NP_006222:p.Pro331Ala	hg19,12:g.133252709G>C, hg38,12:g.132676123G>C			0.232	COSMIC,clinvar,saturation_mutlist	2.02814		0.0843165		Uncertain	0.30517		0.139004	-0.0775596	2.02814	Uncertain	0.273982	0.30517	FALSE	0.05
P331L	NP_006222:p.Pro331Leu	hg19,12:g.133252708G>A, hg38,12:g.132676122G>A		4.016e-06	0.225	cBioPortal,clinvar,saturation_mutlist	1.60667		-0.654498		Neutral	0.40823		0.24589	-0.815309	1.60667	Neutral	0.342945	0.40823	FALSE	0.05
P331S	NP_006222:p.Pro331Ser	hg19,12:g.133252709G>A, hg38,12:g.132676123G>A	3.18431e-05		0.254	clinvar,saturation_mutlist	2.34601		0.247416		Uncertain	0.34031		0.137487	0.108433	2.34601	Uncertain	0.31547	0.34031	FALSE	0.05
F332L	NP_006222:p.Phe332Leu	hg19,12:g.133252704A>C, hg38,12:g.132676118A>C			0.3	clinvar,saturation_mutlist	1.93428		1.96032		Neutral	0.39657		0.343625	2.01796	1.93428	Uncertain	0.236465	0.39657	FALSE	0.088
C333F	NP_006222:p.Cys333Phe	hg19,12:g.133252702C>A, hg38,12:g.132676116C>A			0.109	clinvar,saturation_mutlist	-1.07083		-0.824193		Neutral	0.2974		0.0926434	-1.08877	-1.07083	Neutral	0.209222	0.2974	FALSE	0.17															Uncertain	Uncertain	Uncertain	Uncertain	Uncertain	Uncertain	Uncertain						Uncertain	Uncertain
C333Y	NP_006222:p.Cys333Tyr	hg19,12:g.133252702C>T, hg38,12:g.132676116C>T			0.077	cBioPortal,clinvar,saturation_mutlist	-0.93295		-0.737567		Neutral	0.31207		0.0683567	-0.965537	-0.93295	Neutral	0.204185	0.31207	FALSE	0.17															Uncertain	Uncertain	Uncertain	Uncertain	Uncertain	Uncertain	Uncertain						Uncertain	Uncertain
V334I	NP_006222:p.Val334Ile	hg19,12:g.133252700C>T, hg38,12:g.132676114C>T			0.056	COSMIC,clinvar,saturation_mutlist	0.27571		1.16086		Neutral	0.79724		0.359966	1.11507	0.27571	Neutral	0.450114	0.79724	FALSE	0.13
F335C	NP_006222:p.Phe335Cys	hg19,12:g.133252696A>C, hg38,12:g.132676110A>C			0.497	clinvar,saturation_mutlist	2.33097		2.54583		Uncertain	0.36986		0.15841	2.68688	2.33097	Uncertain	0.329912	0.36986	FALSE	0.085
F335I	NP_006222:p.Phe335Ile	hg19,12:g.133252697A>T, hg38,12:g.132676111A>T			0.235	clinvar,saturation_mutlist	0.77198		1.13009		Neutral	0.90617		0.272217	1.17634	0.77198	Neutral	0.454294	0.90617	FALSE	0.085
F335S	NP_006222:p.Phe335Ser	hg19,12:g.133252696A>G, hg38,12:g.132676110A>G			0.458	clinvar,saturation_mutlist	2.77894		2.76703		Uncertain	0.70932		0.115174	3.04407	2.77894	Uncertain	0.449666	0.70932	FALSE	0.085
N336I	NP_006222:p.Asn336Ile	hg19,12:g.133252693T>A, hg38,12:g.132676107T>A			0.579	clinvar,saturation_mutlist	0.49035		-0.266668		Neutral	0.66264		0.188719	-0.00928481	0.49035	Neutral	0.411987	0.66264	FALSE	0.04															Uncertain	Uncertain	Uncertain	Uncertain	Uncertain	Uncertain	Uncertain						Uncertain	Uncertain
N336K	NP_006222:p.Asn336Lys	hg19,12:g.133252692A>T, hg38,12:g.132676106A>T			0.297	clinvar,saturation_mutlist	0.37059		1.60358		Neutral	0.77407		0.271432	1.4338	0.37059	Neutral	0.556831	0.77407	FALSE	0.04															Uncertain	Uncertain	Uncertain	Uncertain	Uncertain	Uncertain	Uncertain						Uncertain	Uncertain
N336S	NP_006222:p.Asn336Ser	hg19,12:g.133252693T>C, hg38,12:g.132676107T>C	0.00716332	0.00208473	0.425	cBioPortal,COSMIC,clinvar,saturation_mutlist	1.91832		1.66911		Neutral	0.62135		0.219248	1.56619	1.91832	Neutral	0.414797	0.62135	FALSE	0.04															Uncertain	Uncertain	Uncertain	Uncertain	Uncertain	Uncertain	Uncertain						Uncertain	Uncertain
E337D	NP_006222:p.Glu337Asp	hg19,12:g.133252689T>G, hg38,12:g.132676103T>G		8.12354e-06	0.376	clinvar,saturation_mutlist	1.48857		1.8232		Neutral	0.5967		0.184377	1.25058	1.48857	Neutral	0.404698	0.5967	FALSE	0.011
P338A	NP_006222:p.Pro338Ala	hg19,12:g.133252688G>C, hg38,12:g.132676102G>C			0.094	clinvar,saturation_mutlist	1.34423		-0.317792		Neutral	0.36108		0.165026	-0.351771	1.34423	Neutral	0.189947	0.36108	FALSE	0.008
P338L	NP_006222:p.Pro338Leu	hg19,12:g.133252687G>A, hg38,12:g.132676101G>A			0.154	cBioPortal,clinvar,saturation_mutlist	0.9859		-0.810266		Neutral	0.42996		0.170823	-0.94255	0.9859	Neutral	0.243433	0.42996	FALSE	0.008
P338S	NP_006222:p.Pro338Ser	hg19,12:g.133252688G>A, hg38,12:g.132676102G>A			0.117	cBioPortal,COSMIC,clinvar,saturation_mutlist	1.42468		-0.260627		Neutral	0.48076		0.150781	-0.262185	1.42468	Neutral	0.178647	0.48076	FALSE	0.008
P338T	NP_006222:p.Pro338Thr	hg19,12:g.133252688G>T, hg38,12:g.132676102G>T			0.121	COSMIC,clinvar,saturation_mutlist	1.63019		-0.350944		Neutral	0.49072		0.17172	-0.317625	1.63019	Neutral	0.191326	0.49072	FALSE	0.008
D339A	NP_006222:p.Asp339Ala	hg19,12:g.133252684T>G, hg38,12:g.132676098T>G			0.368	clinvar,saturation_mutlist	3.40802		1.06147		Uncertain	1.50692		0.122468	0.940848	3.40802	Uncertain	0.275513	1.50692	FALSE	0.005
D339G	NP_006222:p.Asp339Gly	hg19,12:g.133252684T>C, hg38,12:g.132676098T>C			0.256	clinvar,saturation_mutlist	3.05536		1.71939		Uncertain	1.26547		0.114031	1.56497	3.05536	Uncertain	0.257635	1.26547	FALSE	0.005
D339N	NP_006222:p.Asp339Asn	hg19,12:g.133252685C>T, hg38,12:g.132676099C>T	0.00031841	8.96181e-05	0.11	cBioPortal,clinvar,saturation_mutlist	1.80055		0.376158		Neutral	0.96206		0.0587048	0.415397	1.80055	Neutral	0.246326	0.96206	FALSE	0.005
D339V	NP_006222:p.Asp339Val	hg19,12:g.133252684T>A, hg38,12:g.132676098T>A		4.07209e-06	0.496	COSMIC,clinvar,saturation_mutlist	3.78288		0.786796		Uncertain	1.50592		0.143298	0.629056	3.78288	Uncertain	0.29608	1.50592	FALSE	0.005
D339Y	NP_006222:p.Asp339Tyr	hg19,12:g.133252685C>A, hg38,12:g.132676099C>A			0.248	cBioPortal,COSMIC,clinvar,saturation_mutlist	2.94564		0.473785		Uncertain	1.81999		0.267578	0.489027	2.94564	Uncertain	0.34804	1.81999	FALSE	0.005
E340G	NP_006222:p.Glu340Gly	hg19,12:g.133252681T>C, hg38,12:g.132676095T>C			0.805	COSMIC,clinvar,saturation_mutlist	4.9063		3.21367		Destabilizing	0.59204		0.261209	2.81091	4.9063	Uncertain	0.238135	0.59204	FALSE	0.006
E340K	NP_006222:p.Glu340Lys	hg19,12:g.133252682C>T, hg38,12:g.132676096C>T			0.635	clinvar,saturation_mutlist	5.44531		2.40887		Uncertain	1.15247		0.144276	2.09601	5.44531	Uncertain	0.389052	1.15247	FALSE	0.006
E340V	NP_006222:p.Glu340Val	hg19,12:g.133252681T>A, hg38,12:g.132676095T>A			0.787	clinvar,saturation_mutlist	3.3431		1.00696		Uncertain	0.71007		0.119467	0.647063	3.3431	Uncertain	0.321336	0.71007	FALSE	0.006
A341D	NP_006222:p.Ala341Asp	hg19,12:g.133252405G>T, hg38,12:g.132675819G>T			0.113	clinvar,saturation_mutlist	2.01209		0.800886		Uncertain	0.53714		0.0686266	1.19688	2.01209	Uncertain	0.369337	0.53714	FALSE	0.02
A341P	NP_006222:p.Ala341Pro	hg19,12:g.133252406C>G, hg38,12:g.132675820C>G			0.123	clinvar,saturation_mutlist	0.44646		2.93972		Uncertain	0.87559		0.592899	3.993	0.44646	Uncertain	0.842108	0.87559	FALSE	0.02
A341S	NP_006222:p.Ala341Ser	hg19,12:g.133252406C>A, hg38,12:g.132675820C>A	0.000350341	6.3634e-05	0.107	clinvar,saturation_mutlist	0.592		0.584807		Neutral	0.49691		0.0545275	0.859317	0.592	Neutral	0.259485	0.49691	FALSE	0.02
A341T	NP_006222:p.Ala341Thr	hg19,12:g.133252406C>T, hg38,12:g.132675820C>T			0.095	cBioPortal,COSMIC,clinvar,saturation_mutlist	1.70806		0.459715		Neutral	0.64921		0.0693278	0.589146	1.70806	Neutral	0.270393	0.64921	FALSE	0.02
H342L	NP_006222:p.His342Leu	hg19,12:g.133252402T>A, hg38,12:g.132675816T>A			0.082	clinvar,saturation_mutlist	-0.27828		0.126962		Neutral	0.36261		0.206149	-0.0793524	-0.27828	Neutral	0.232335	0.36261	FALSE	0.06
H342R	NP_006222:p.His342Arg	hg19,12:g.133252402T>C, hg38,12:g.132675816T>C			0.032	COSMIC,clinvar,saturation_mutlist	-0.16548		0.439027		Neutral	0.34995		0.186116	0.271231	-0.16548	Neutral	0.21348	0.34995	FALSE	0.06
H342Y	NP_006222:p.His342Tyr	hg19,12:g.133252403G>A, hg38,12:g.132675817G>A			0.088	COSMIC,clinvar,saturation_mutlist	0.07603		0.25697		Neutral	0.28416		0.20131	0.0786332	0.07603	Neutral	0.173927	0.28416	FALSE	0.06
L343P	NP_006222:p.Leu343Pro	hg19,12:g.133252399A>G, hg38,12:g.132675813A>G			0.713	clinvar,saturation_mutlist	7.40901		8.6899		Destabilizing	1.68655		0.158998	8.8628	7.40901	Destabilizing	0.502087	1.68655	FALSE	0.147															Uncertain	Uncertain	Uncertain	Uncertain	Uncertain	Uncertain	Uncertain						Uncertain	Uncertain
I344F	NP_006222:p.Ile344Phe	hg19,12:g.133252397T>A, hg38,12:g.132675811T>A			0.284	clinvar,saturation_mutlist	3.66995		2.33735		Uncertain	2.24836		0.0865497	2.07183	3.66995	Uncertain	0.611631	2.24836	FALSE	0.275
Q345H	NP_006222:p.Gln345His	hg19,12:g.133252392T>A, hg38,12:g.132675806T>A			0.261	clinvar,saturation_mutlist	0.74361		0.0529083		Neutral	0.41738		0.184687	0.0363052	0.74361	Neutral	0.208942	0.41738	FALSE	0.183
Q345P	NP_006222:p.Gln345Pro	hg19,12:g.133252393T>G, hg38,12:g.132675807T>G			0.257	clinvar,saturation_mutlist	3.69955		5.97793		Destabilizing	1.62606		1.08042	5.92342	3.69955	Destabilizing	0.903317	1.62606	FALSE	0.183
Q345R	NP_006222:p.Gln345Arg	hg19,12:g.133252393T>C, hg38,12:g.132675807T>C			0.167	clinvar,saturation_mutlist	-0.08165		-0.166479		Neutral	0.35054		0.173788	-0.214051	-0.08165	Neutral	0.202276	0.35054	FALSE	0.183
R346G	NP_006222:p.Arg346Gly	hg19,12:g.133252391T>C, hg38,12:g.132675805T>C			0.373	clinvar,saturation_mutlist	2.71192		2.9342		Uncertain	0.64179		0.581572	3.19708	2.71192	Uncertain	0.403218	0.64179	FALSE	0.153
R346K	NP_006222:p.Arg346Lys	hg19,12:g.133252390C>T, hg38,12:g.132675804C>T			0.139	COSMIC,clinvar,saturation_mutlist	0.85668		1.4016		Neutral	0.66376		0.475823	1.86192	0.85668	Neutral	0.50163	0.66376	FALSE	0.153
R346S	NP_006222:p.Arg346Ser	hg19,12:g.133252389C>A, hg38,12:g.132675803C>A			0.347	clinvar,saturation_mutlist	2.19906		2.03253		Uncertain	0.77849		0.544762	2.2849	2.19906	Uncertain	0.351562	0.77849	FALSE	0.153
R346T	NP_006222:p.Arg346Thr	hg19,12:g.133252390C>G, hg38,12:g.132675804C>G			0.517	clinvar,saturation_mutlist	1.6939		1.22897		Neutral	0.96586		0.352558	1.47696	1.6939	Neutral	0.335877	0.96586	FALSE	0.153
R346W	NP_006222:p.Arg346Trp	hg19,12:g.133252391T>A, hg38,12:g.132675805T>A			0.325	clinvar,saturation_mutlist	1.58665		0.598079		Neutral	0.98076		0.597702	0.740522	1.58665	Neutral	0.608765	0.98076	FALSE	0.153
W347C	NP_006222:p.Trp347Cys	hg19,12:g.133252386C>A, hg38,12:g.132675800C>A	3.18451e-05		0.429	clinvar,saturation_mutlist	5.6946		6.44281		Destabilizing	0.44143		0.838261	6.38066	5.6946	Destabilizing	0.458359	0.44143	FALSE	0.216
F348S	NP_006222:p.Phe348Ser	hg19,12:g.133252384A>G, hg38,12:g.132675798A>G			0.679	clinvar,saturation_mutlist	4.99112		3.73991		Destabilizing	0.80419		0.754589	4.51768	4.99112	Destabilizing	0.691499	0.80419	FALSE	0.186
F348V	NP_006222:p.Phe348Val	hg19,12:g.133252385A>C, hg38,12:g.132675799A>C			0.507	clinvar,saturation_mutlist	4.02972		2.14021		Uncertain	0.64344		0.692956	2.73136	4.02972	Uncertain	0.63745	0.64344	FALSE	0.186
F348Y	NP_006222:p.Phe348Tyr	hg19,12:g.133252384A>T, hg38,12:g.132675798A>T			0.337	clinvar,saturation_mutlist	1.20383		0.580117		Neutral	0.68139		0.267123	0.929369	1.20383	Neutral	0.312547	0.68139	FALSE	0.186
E349D	NP_006222:p.Glu349Asp	hg19,12:g.133252380T>G, hg38,12:g.132675794T>G			0.183	clinvar,saturation_mutlist	0.57624		0.491222		Neutral	0.2554		0.0842127	0.475825	0.57624	Neutral	0.174161	0.2554	FALSE	0.08
E349G	NP_006222:p.Glu349Gly	hg19,12:g.133252381T>C, hg38,12:g.132675795T>C			0.198	clinvar,saturation_mutlist	0.79339		1.04543		Neutral	0.24558		0.173888	1.13165	0.79339	Neutral	0.154953	0.24558	FALSE	0.08
H350Q	NP_006222:p.His350Gln	hg19,12:g.133252377G>C, hg38,12:g.132675791G>C, hg38,12:g.132675791G>T			0.409	COSMIC,clinvar,saturation_mutlist	0.66505		1.08561		Neutral	0.71157		0.0787023	1.07926	0.66505	Neutral	0.288787	0.71157	FALSE	0.087															Uncertain	Uncertain	Uncertain	Uncertain	Uncertain	Uncertain	Uncertain						Uncertain	Uncertain
H350Y	NP_006222:p.His350Tyr	hg19,12:g.133252379G>A, hg38,12:g.132675793G>A		3.9764e-06	0.393	clinvar,saturation_mutlist	-0.23686		-0.192677		Neutral	1.22114		0.16065	-0.106852	-0.23686	Neutral	0.222979	1.22114	FALSE	0.087															Uncertain	Uncertain	Uncertain	Uncertain	Uncertain	Uncertain	Uncertain						Uncertain	Uncertain
V351F	NP_006222:p.Val351Phe	hg19,12:g.133252376C>A, hg38,12:g.132675790C>A		3.9763e-06	0.177	clinvar,saturation_mutlist	3.13944		1.13601		Uncertain	2.43721		1.08405	0.8633	3.13944	Uncertain	0.699914	2.43721	FALSE	0.126
V351I	NP_006222:p.Val351Ile	hg19,12:g.133252376C>T, hg38,12:g.132675790C>T		1.19289e-05	0.063	cBioPortal,clinvar,saturation_mutlist	-0.76626		0.213109		Neutral	0.53171		0.218468	0.0445371	-0.76626	Neutral	0.333831	0.53171	FALSE	0.126
Q352E	NP_006222:p.Gln352Glu	hg19,12:g.133252373G>C, hg38,12:g.132675787G>C			0.212	clinvar,saturation_mutlist	1.03893		0.779992		Neutral	0.70117		0.0920709	0.95848	1.03893	Neutral	0.427477	0.70117	FALSE	0.053
Q352P	NP_006222:p.Gln352Pro	hg19,12:g.133252372T>G, hg38,12:g.132675786T>G		1.59053e-05	0.464	clinvar,saturation_mutlist	3.28467		5.05285		Destabilizing	1.33472		0.618797	5.21369	3.28467	Destabilizing	0.828594	1.33472	FALSE	0.053
E353A	NP_006222:p.Glu353Ala	hg19,12:g.133252369T>G, hg38,12:g.132675783T>G			0.423	clinvar,saturation_mutlist	-0.14976		0.182295		Neutral	0.15758		0.0118559	0.140528	-0.14976	Neutral	0.102314	0.15758	FALSE	0.032
E353D	NP_006222:p.Glu353Asp	hg19,12:g.133252368C>G, hg38,12:g.132675782C>G			0.106	clinvar,saturation_mutlist	0.5707		0.284742		Neutral	0.13494		0.105636	0.275482	0.5707	Neutral	0.12028	0.13494	FALSE	0.032
E353K	NP_006222:p.Glu353Lys	hg19,12:g.133252370C>T, hg38,12:g.132675784C>T			0.347	clinvar,saturation_mutlist	-0.68883		-0.00028079		Neutral	0.23097		0.0677596	-0.00728229	-0.68883	Neutral	0.0891833	0.23097	FALSE	0.032
T354I	NP_006222:p.Thr354Ile	hg19,12:g.132675780G>A, hg19,12:g.133252366G>A, hg38,12:g.132675780G>A				cBioPortal,clinvar,saturation_mutlist	-1.06293		-0.507434		Neutral	0.5519		0.262878	-0.335825	-1.06293	Neutral	0.332371	0.5519	FALSE	0.044
K355R	NP_006222:p.Lys355Arg	hg19,12:g.133252363T>C, hg38,12:g.132675777T>C	0.000127445	3.97636e-05	0.068	clinvar,saturation_mutlist	0.53574		0.098652		Neutral	0.60947		0.00716904	0.160765	0.53574	Neutral	0.143811	0.60947	FALSE	0.047
P356A	NP_006222:p.Pro356Ala	hg19,12:g.133252361G>C, hg38,12:g.132675775G>C			0.708	clinvar,saturation_mutlist	3.40432		0.668622		Uncertain	0.31812		0.278006	0.565963	3.40432	Uncertain	0.358864	0.31812	FALSE	0.053
P356L	NP_006222:p.Pro356Leu	hg19,12:g.133252360G>A, hg38,12:g.132675774G>A			0.761	clinvar,saturation_mutlist	3.838		0.652829		Uncertain	1.33027		0.244068	0.501843	3.838	Uncertain	0.639839	1.33027	FALSE	0.053
P356S	NP_006222:p.Pro356Ser	hg19,12:g.133252361G>A, hg38,12:g.132675775G>A			0.762	COSMIC,clinvar,saturation_mutlist	4.78216		1.65204		Uncertain	0.51964		0.323465	1.56364	4.78216	Uncertain	0.490228	0.51964	FALSE	0.053
P356T	NP_006222:p.Pro356Thr	hg19,12:g.133252361G>T, hg38,12:g.132675775G>T			0.785	clinvar,saturation_mutlist	4.61088		1.19835		Uncertain	0.97161		0.302658	1.07242	4.61088	Uncertain	0.432408	0.97161	FALSE	0.053
T357A	NP_006222:p.Thr357Ala	hg19,12:g.133252358T>C, hg38,12:g.132675772T>C			0.17	clinvar,saturation_mutlist	0.49606		1.05582		Neutral	0.45155		0.0908123	0.73085	0.49606	Neutral	0.351948	0.45155	FALSE	0.104
T357I	NP_006222:p.Thr357Ile	hg19,12:g.133252357G>A, hg38,12:g.132675771G>A			0.191	clinvar,saturation_mutlist	-1.48299		-0.0336128		Neutral	0.74682		0.345158	-0.27811	-1.48299	Neutral	0.464123	0.74682	FALSE	0.104
I358M	NP_006222:p.Ile358Met	hg19,12:g.133252353G>C, hg38,12:g.132675767G>C			0.304	clinvar,saturation_mutlist	0.7971		1.46495		Neutral	0.54994		0.180889	1.5502	0.7971	Neutral	0.378215	0.54994	TRUE	0.173															Uncertain	Uncertain	Uncertain	Uncertain	Uncertain	Uncertain	Uncertain						Uncertain	Uncertain
I358T	NP_006222:p.Ile358Thr	hg19,12:g.133252354A>G, hg38,12:g.132675768A>G			0.549	clinvar,saturation_mutlist	3.37485		2.98145		Uncertain	0.33012		0.0611483	2.85284	3.37485	Uncertain	0.314603	0.33012	TRUE	0.173															Uncertain	Uncertain	Uncertain	Uncertain	Uncertain	Uncertain	Uncertain						Uncertain	Uncertain
M359I	NP_006222:p.Met359Ile	hg19,12:g.133252350C>T, hg38,12:g.132675764C>T			0.135	clinvar,saturation_mutlist	1.31248		0.0982467		Neutral	0.72046		0.117378	0.29592	1.31248	Neutral	0.577782	0.72046	TRUE	0.256															Uncertain	Uncertain	Uncertain	Uncertain	Uncertain	Uncertain	Uncertain						Uncertain	Uncertain
M359L	NP_006222:p.Met359Leu	hg19,12:g.133252352T>G, hg38,12:g.132675766T>G			0.158	clinvar,saturation_mutlist	0.50762		-0.268194		Neutral	0.52338		0.0150429	-0.114666	0.50762	Neutral	0.413154	0.52338	TRUE	0.256															Uncertain	Uncertain	Uncertain	Uncertain	Uncertain	Uncertain	Uncertain						Uncertain	Uncertain
M359R	NP_006222:p.Met359Arg	hg19,12:g.133252351A>C, hg38,12:g.132675765A>C			0.335	clinvar,saturation_mutlist	3.61223		2.42776		Uncertain	1.05821		0.30575	2.14871	3.61223	Uncertain	0.756477	1.05821	TRUE	0.256															Uncertain	Uncertain	Uncertain	Uncertain	Uncertain	Uncertain	Uncertain						Uncertain	Uncertain
M359T	NP_006222:p.Met359Thr	hg19,12:g.133252351A>G, hg38,12:g.132675765A>G			0.26	cBioPortal,clinvar,saturation_mutlist	3.76146		1.97902		Uncertain	0.4632		0.073704	2.13855	3.76146	Uncertain	0.545083	0.4632	TRUE	0.256															Uncertain	Uncertain	Uncertain	Uncertain	Uncertain	Uncertain	Uncertain						Uncertain	Uncertain
M359V	NP_006222:p.Met359Val	hg19,12:g.133252352T>C, hg38,12:g.132675766T>C			0.108	clinvar,saturation_mutlist	2.13659		0.40023		Uncertain	0.68107		0.147419	0.628844	2.13659	Uncertain	0.601409	0.68107	TRUE	0.256															Uncertain	Uncertain	Uncertain	Uncertain	Uncertain	Uncertain	Uncertain						Uncertain	Uncertain
V360I	NP_006222:p.Val360Ile	hg19,12:g.133252349C>T, hg38,12:g.132675763C>T			0.232	COSMIC,clinvar,saturation_mutlist	0.33781		0.47637		Neutral	0.5312		0.296838	0.333795	0.33781	Neutral	0.261933	0.5312	TRUE	0.235
T361A	NP_006222:p.Thr361Ala	hg19,12:g.133252346T>C, hg38,12:g.132675760T>C			0.534	clinvar,saturation_mutlist	0.68288		0.147554		Neutral	0.52598		0.286216	0.304222	0.68288	Neutral	0.21443	0.52598	FALSE	0.15																								-0.00332	0.00722
T361I	NP_006222:p.Thr361Ile	hg19,12:g.133252345G>A, hg38,12:g.132675759G>A			0.617	COSMIC,clinvar,saturation_mutlist	0.48818		-0.313868		Neutral	1.0389		0.448854	-0.103377	0.48818	Neutral	0.320475	1.0389	FALSE	0.15																								-0.05191	-1.46965
T361P	NP_006222:p.Thr361Pro	hg19,12:g.133252346T>G, hg38,12:g.132675760T>G			0.692	clinvar,saturation_mutlist	1.98228		5.80807		Uncertain	1.49137		0.218884	5.54455	1.98228	Uncertain	0.798996	1.49137	FALSE	0.15																								0.00625	0.01372
Y362C	NP_006222:p.Tyr362Cys	hg19,12:g.133252342T>C, hg38,12:g.132675756T>C		3.97636e-06	0.739	clinvar,saturation_mutlist	2.95141		4.09465		Uncertain	0.55719		0.371667	3.96613	2.95141	Uncertain	0.397708	0.55719	FALSE	0.052															Uncertain	Uncertain	Uncertain	Uncertain	Uncertain	Uncertain	Uncertain			0.92054	0.21514		Uncertain	Uncertain
Y362H	NP_006222:p.Tyr362His	hg19,12:g.133252343A>G, hg38,12:g.132675757A>G			0.653	clinvar,saturation_mutlist	2.70645		2.24762		Uncertain	0.48657		0.224508	2.09095	2.70645	Uncertain	0.334661	0.48657	FALSE	0.052															Uncertain	Uncertain	Uncertain	Uncertain	Uncertain	Uncertain	Uncertain			0.91156	-0.53932		Uncertain	Uncertain
N363D	NP_006222:p.Asn363Asp	hg19,12:g.133252340T>C, hg38,12:g.132675754T>C			0.536	cBioPortal,COSMIC,clinvar,saturation_mutlist	1.27179		1.50636		Neutral	0.46337		0.165622	1.20655	1.27179	Neutral	0.249614	0.46337	FALSE	0.026															Uncertain	Uncertain	Uncertain	Uncertain	Uncertain	Uncertain	Uncertain			1.417	0.44986		Uncertain	Uncertain
N363H	NP_006222:p.Asn363His	hg19,12:g.133252340T>G, hg38,12:g.132675754T>G			0.607	clinvar,saturation_mutlist	0.35504		0.630997		Neutral	0.66524		0.155081	0.466712	0.35504	Neutral	0.275492	0.66524	FALSE	0.026															Uncertain	Uncertain	Uncertain	Uncertain	Uncertain	Uncertain	Uncertain			0.03498	-0.24438		Uncertain	Uncertain
N363I	NP_006222:p.Asn363Ile	hg19,12:g.133252339T>A, hg38,12:g.132675753T>A			0.654	clinvar,saturation_mutlist	2.24723		0.531649		Uncertain	0.95399		0.193141	0.578105	2.24723	Uncertain	0.413147	0.95399	FALSE	0.026															Uncertain	Uncertain	Uncertain	Uncertain	Uncertain	Uncertain	Uncertain			1.66646	-1.7434		Uncertain	Uncertain
N363S	NP_006222:p.Asn363Ser	hg19,12:g.133252339T>C, hg38,12:g.132675753T>C			0.515	clinvar,saturation_mutlist	0.75419		1.31309		Neutral	0.43639		0.110309	1.27647	0.75419	Neutral	0.207806	0.43639	FALSE	0.026															Uncertain	Uncertain	Uncertain	Uncertain	Uncertain	Uncertain	Uncertain			0.5796	0.13802		Uncertain	Uncertain
G364R	NP_006222:p.Gly364Arg	hg19,12:g.133252337C>T, hg38,12:g.132675751C>T			0.6	cBioPortal,COSMIC,clinvar,saturation_mutlist	10.0597		1.77357		Uncertain	5.49837		1.73164	2.63706	10.0597	Uncertain	3.0067	5.49837	FALSE	0.025															Uncertain	Uncertain	Uncertain	Uncertain	Uncertain	Uncertain	Uncertain			-0.02703	-0.07644		Uncertain	Uncertain
D365A	NP_006222:p.Asp365Ala	hg19,12:g.133252333T>G, hg38,12:g.132675747T>G			0.687	clinvar,saturation_mutlist	0.01394		1.08405		Neutral	0.75502		0.400933	0.963214	0.01394	Neutral	0.450455	0.75502	FALSE	0.022															Uncertain	Uncertain	Uncertain	Uncertain	Uncertain	Uncertain	Uncertain			0.00025	0.00066		Uncertain	Uncertain
D365N	NP_006222:p.Asp365Asn	hg19,12:g.133252334C>T, hg38,12:g.132675748C>T			0.378	clinvar,saturation_mutlist	-0.13935		0.813935		Neutral	0.9351		0.15152	0.78654	-0.13935	Neutral	0.374743	0.9351	FALSE	0.022															Uncertain	Uncertain	Uncertain	Uncertain	Uncertain	Uncertain	Uncertain			-0.00066	-0.00986		Uncertain	Uncertain
D365Y	NP_006222:p.Asp365Tyr	hg19,12:g.133252334C>A, hg38,12:g.132675748C>A			0.632	clinvar,saturation_mutlist	1.29198		0.39062		Neutral	1.81656		0.169354	0.489377	1.29198	Neutral	0.821944	1.81656	FALSE	0.022															Uncertain	Uncertain	Uncertain	Uncertain	Uncertain	Uncertain	Uncertain			0.0005	0.02718		Uncertain	Uncertain
F366C	NP_006222:p.Phe366Cys	hg19,12:g.133252330A>C, hg38,12:g.132675744A>C			0.485	clinvar,saturation_mutlist	0.66765		1.94238		Neutral	0.4987		0.569074	2.1847	0.66765	Uncertain	0.735051	0.4987	FALSE	0.045																								0.07464	-0.01432
D368E	NP_006222:p.Asp368Glu	hg19,12:g.133252323G>C, hg19,12:g.133252323G>T, hg38,12:g.132675737G>C, hg38,12:g.132675737G>T			0.451	clinvar,saturation_mutlist	-0.29843		0.743124		Neutral	0.98475		0.448589	0.517619	-0.29843	Neutral	0.263004	0.98475	FALSE	0.073																								-0.06328	-0.64365
D368G	NP_006222:p.Asp368Gly	hg19,12:g.133252324T>C, hg38,12:g.132675738T>C			0.846	clinvar,saturation_mutlist	-0.0851		2.1337		Uncertain	0.89717		0.525514	1.67251	-0.0851	Neutral	0.341174	0.89717	FALSE	0.073																								0.02249	1.36972
D368N	NP_006222:p.Asp368Asn	hg19,12:g.133252325C>T, hg38,12:g.132675739C>T			0.529	cBioPortal,COSMIC,clinvar,saturation_mutlist	-0.61504		0.524572		Neutral	0.75937		0.126406	0.369897	-0.61504	Neutral	0.191294	0.75937	FALSE	0.073																								0.01143	0.17922
D368V	NP_006222:p.Asp368Val	hg19,12:g.133252324T>A, hg38,12:g.132675738T>A			0.829	clinvar,saturation_mutlist	-1.49213		-0.0658386		Neutral	1.01401		0.244158	-0.0459306	-1.49213	Neutral	0.281942	1.01401	FALSE	0.073																								0.0122	2.17218
W369R	NP_006222:p.Trp369Arg	hg19,12:g.133252322A>T, hg38,12:g.132675736A>T			0.659	clinvar,saturation_mutlist	2.87856		5.55757		Uncertain	1.0444		0.355411	5.29494	2.87856	Uncertain	1.03581	1.0444	FALSE	0.113															Uncertain	Uncertain	Uncertain	Uncertain	Uncertain	Uncertain	Uncertain				-0.01374		Uncertain	Uncertain
P370L	NP_006222:p.Pro370Leu	hg19,12:g.133252101G>A, hg38,12:g.132675515G>A			0.596	clinvar,saturation_mutlist	2.07117		-1.15836		Uncertain	0.96918		0.300519	-0.804553	2.07117	Uncertain	0.418702	0.96918	FALSE	0.146
P370S	NP_006222:p.Pro370Ser	hg19,12:g.133252102G>A, hg38,12:g.132675516G>A		3.9827e-06	0.475	clinvar,saturation_mutlist	2.68186		0.143457		Uncertain	0.66051		0.281442	0.329722	2.68186	Uncertain	0.342803	0.66051	FALSE	0.146
P370T	NP_006222:p.Pro370Thr	hg19,12:g.133252102G>T, hg38,12:g.132675516G>T	3.18735e-05	1.59308e-05	0.529	cBioPortal,COSMIC,clinvar,saturation_mutlist	2.96099		-0.159455		Uncertain	0.69691		0.223502	0.0760334	2.96099	Uncertain	0.290849	0.69691	FALSE	0.146
F371L	NP_006222:p.Phe371Leu	hg19,12:g.133252099A>G, hg38,12:g.132675513A>G			0.487	clinvar,saturation_mutlist	1.15565		1.76173		Neutral	0.37995		0.40743	1.51341	1.15565	Neutral	0.491217	0.37995	FALSE	0.156															Uncertain	Uncertain	Uncertain	Uncertain	Uncertain	Uncertain	Uncertain						Uncertain	Uncertain
V372L	NP_006222:p.Val372Leu	hg19,12:g.133252096C>A, hg19,12:g.133252096C>G, hg38,12:g.132675510C>A, hg38,12:g.132675510C>G			0.221	clinvar,saturation_mutlist	-1.22669		-0.177551		Neutral	0.31958		0.248712	-0.200856	-1.22669	Neutral	0.191532	0.31958	FALSE	0.134															Uncertain	Uncertain	Uncertain	Uncertain	Uncertain	Uncertain	Uncertain						Uncertain	Uncertain
V372M	NP_006222:p.Val372Met	hg19,12:g.133252096C>T, hg38,12:g.132675510C>T			0.267	clinvar,saturation_mutlist	-1.34392		0.590926		Neutral	0.36059		0.249831	0.534209	-1.34392	Neutral	0.243318	0.36059	FALSE	0.134															Uncertain	Uncertain	Uncertain	Uncertain	Uncertain	Uncertain	Uncertain						Uncertain	Uncertain
E373D	NP_006222:p.Glu373Asp	hg19,12:g.133252091C>G, hg38,12:g.132675505C>G			0.187	clinvar,saturation_mutlist	1.52394		1.19712		Neutral	0.90024		0.422163	0.838918	1.52394	Neutral	0.299667	0.90024	FALSE	0.108
E373V	NP_006222:p.Glu373Val	hg19,12:g.133252092T>A, hg38,12:g.132675506T>A			0.38	clinvar,saturation_mutlist	1.415		0.169506		Neutral	0.8643		0.804639	0.151165	1.415	Neutral	0.319615	0.8643	FALSE	0.108
A374T	NP_006222:p.Ala374Thr	hg19,12:g.133252090C>T, hg38,12:g.132675504C>T		3.97962e-06	0.107	clinvar,saturation_mutlist	0.93646		0.60768		Neutral	1.02425		0.0754701	0.57253	0.93646	Neutral	0.232826	1.02425	FALSE	0.116															Uncertain	Uncertain	Uncertain	Uncertain	Uncertain	Uncertain	Uncertain						Uncertain	Uncertain
A374V	NP_006222:p.Ala374Val	hg19,12:g.133252089G>A, hg38,12:g.132675503G>A			0.189	clinvar,saturation_mutlist	0.70557		0.00183246		Neutral	0.88377		0.196657	-0.0360809	0.70557	Neutral	0.202457	0.88377	FALSE	0.116															Uncertain	Uncertain	Uncertain	Uncertain	Uncertain	Uncertain	Uncertain						Uncertain	Uncertain
R375G	NP_006222:p.Arg375Gly	hg19,12:g.133252087G>C, hg38,12:g.132675501G>C			0.611	clinvar,saturation_mutlist	4.19629		3.17921		Destabilizing	0.77719		0.130545	3.36692	4.19629	Destabilizing	0.376173	0.77719	FALSE	0.086
R375P	NP_006222:p.Arg375Pro	hg19,12:g.133252086C>G, hg38,12:g.132675500C>G			0.551	clinvar,saturation_mutlist	5.20786		6.45125		Destabilizing	1.09818		0.10355	7.29155	5.20786	Destabilizing	0.883637	1.09818	FALSE	0.086
R375Q	NP_006222:p.Arg375Gln	hg19,12:g.133252085_133252086delinsTT, hg19,12:g.133252086C>T, hg38,12:g.132675499_132675500delinsTT, hg38,12:g.132675500C>T		3.97937e-06	0.46	cBioPortal,COSMIC,clinvar,saturation_mutlist	2.74758		1.56244		Uncertain	1.05251		0.280207	1.79415	2.74758	Uncertain	0.330216	1.05251	FALSE	0.086
R375W	NP_006222:p.Arg375Trp	hg19,12:g.133252087G>A, hg38,12:g.132675501G>A, hg38,12:g.132675501_132675502delinsAA		3.98019e-06	0.59	cBioPortal,COSMIC,clinvar,saturation_mutlist	9.11113		1.13381		Uncertain	3.15438		1.39897	1.60016	9.11113	Uncertain	0.644526	3.15438	FALSE	0.086
A376E	NP_006222:p.Ala376Glu	hg19,12:g.133252083G>T, hg38,12:g.132675497G>T			0.545	clinvar,saturation_mutlist	5.36086		1.84735		Uncertain	2.11023		0.556999	3.3074	5.36086	Destabilizing	1.65051	2.11023	FALSE	0.088
A376G	NP_006222:p.Ala376Gly	hg19,12:g.133252083G>C, hg38,12:g.132675497G>C			0.344	clinvar,saturation_mutlist	1.80359		1.87901		Neutral	0.18203		0.101656	2.15973	1.80359	Uncertain	0.260015	0.18203	FALSE	0.088
A376P	NP_006222:p.Ala376Pro	hg19,12:g.133252084C>G, hg38,12:g.132675498C>G			0.509	clinvar,saturation_mutlist	4.69543		6.14225		Destabilizing	1.43365		1.4054	7.00245	4.69543	Destabilizing	0.991589	1.43365	FALSE	0.088
A376T	NP_006222:p.Ala376Thr	hg19,12:g.133252084C>T, hg38,12:g.132675498C>T		3.9789e-06	0.245	clinvar,saturation_mutlist	2.15597		0.538956		Uncertain	1.36751		0.183039	1.31822	2.15597	Uncertain	0.591103	1.36751	FALSE	0.088
A376V	NP_006222:p.Ala376Val	hg19,12:g.133252083G>A, hg38,12:g.132675497G>A			0.372	clinvar,saturation_mutlist	1.41333		-0.236184		Neutral	1.28579		0.201454	0.618454	1.41333	Neutral	0.891016	1.28579	FALSE	0.088
A377T	NP_006222:p.Ala377Thr	hg19,12:g.133252081C>T, hg38,12:g.132675495C>T		3.97883e-06	0.147	clinvar,saturation_mutlist	0.93094		0.450823		Neutral	0.70065		0.159965	0.418344	0.93094	Neutral	0.259767	0.70065	FALSE	0.071
A377V	NP_006222:p.Ala377Val	hg19,12:g.133252080G>A, hg38,12:g.132675494G>A			0.213	clinvar,saturation_mutlist	0.88875		0.0572811		Neutral	0.42021		0.112159	0.0652432	0.88875	Neutral	0.167108	0.42021	FALSE	0.071
V378G	NP_006222:p.Val378Gly	hg19,12:g.133252077A>C, hg38,12:g.132675491A>C			0.059	clinvar,saturation_mutlist	0.91545		2.03853		Uncertain	0.60193		0.408687	1.98382	0.91545	Neutral	0.414325	0.60193	FALSE	0.073
V378I	NP_006222:p.Val378Ile	hg19,12:g.133252078C>T, hg38,12:g.132675492C>T		3.97795e-06	0.07	COSMIC,clinvar,saturation_mutlist	-0.30476		0.0341727		Neutral	0.35565		0.0812637	0.0450094	-0.30476	Neutral	0.144183	0.35565	FALSE	0.073
H379R	NP_006222:p.His379Arg	hg19,12:g.133252074T>C, hg38,12:g.132675488T>C			0.218	clinvar,saturation_mutlist	0.89823		1.0781		Neutral	0.36395		0.0970724	1.03574	0.89823	Neutral	0.216232	0.36395	FALSE	0.06															Uncertain	Uncertain	Uncertain	Uncertain	Uncertain	Uncertain	Uncertain						Uncertain	Uncertain
H379Y	NP_006222:p.His379Tyr	hg19,12:g.133252075G>A, hg38,12:g.132675489G>A			0.059	clinvar,saturation_mutlist	-0.41714		0.27921		Neutral	1.02764		0.0361129	0.269219	-0.41714	Neutral	0.340464	1.02764	FALSE	0.06															Uncertain	Uncertain	Uncertain	Uncertain	Uncertain	Uncertain	Uncertain						Uncertain	Uncertain
G380C	NP_006222:p.Gly380Cys	hg19,12:g.133252072C>A, hg38,12:g.132675486C>A	3.18695e-05	2.78439e-05	0.531	clinvar,saturation_mutlist	2.48342		1.61987		Uncertain	1.27247		0.123109	1.70167	2.48342	Uncertain	0.337582	1.27247	FALSE	0.034															Uncertain	Uncertain	Uncertain	Uncertain	Uncertain	Uncertain	Uncertain						Uncertain	Uncertain
G380R	NP_006222:p.Gly380Arg	hg19,12:g.133252072C>G, hg38,12:g.132675486C>G		7.95539e-06	0.506	clinvar,saturation_mutlist	1.41631		0.489518		Neutral	1.34899		0.107834	0.584085	1.41631	Neutral	0.346933	1.34899	FALSE	0.034															Uncertain	Uncertain	Uncertain	Uncertain	Uncertain	Uncertain	Uncertain						Uncertain	Uncertain
G380S	NP_006222:p.Gly380Ser	hg19,12:g.133252072C>T, hg38,12:g.132675486C>T		5.56877e-05	0.341	clinvar,saturation_mutlist	2.46575		1.14723		Uncertain	1.25484		0.153939	1.21393	2.46575	Uncertain	0.365133	1.25484	FALSE	0.034															Uncertain	Uncertain	Uncertain	Uncertain	Uncertain	Uncertain	Uncertain						Uncertain	Uncertain
L381Q	NP_006222:p.Leu381Gln	hg19,12:g.133252068A>T, hg38,12:g.132675482A>T		1.98885e-05	0.254	clinvar,saturation_mutlist	1.66197		2.10159		Uncertain	0.37993		0.337402	2.16207	1.66197	Uncertain	0.286859	0.37993	FALSE	0.032
L381R	NP_006222:p.Leu381Arg	hg19,12:g.133252068A>C, hg38,12:g.132675482A>C			0.207	COSMIC,clinvar,saturation_mutlist	1.40691		2.00995		Uncertain	0.60887		0.419595	2.00662	1.40691	Uncertain	0.488261	0.60887	FALSE	0.032
S382C	NP_006222:p.Ser382Cys	hg19,12:g.133252066T>A, hg38,12:g.132675480T>A			0.238	clinvar,saturation_mutlist	0.26187		0.636291		Neutral	0.49034		0.1902	0.741772	0.26187	Neutral	0.151151	0.49034	FALSE	0.032															Uncertain	Uncertain	Uncertain	Uncertain	Uncertain	Uncertain	Uncertain						Uncertain	Uncertain
S382N	NP_006222:p.Ser382Asn	hg19,12:g.133252065C>T, hg38,12:g.132675479C>T		0.000131256	0.055	clinvar,saturation_mutlist	0.00515		-0.221138		Neutral	0.51799		0.228154	-0.0437555	0.00515	Neutral	0.200937	0.51799	FALSE	0.032															Uncertain	Uncertain	Uncertain	Uncertain	Uncertain	Uncertain	Uncertain						Uncertain	Uncertain
S382T	NP_006222:p.Ser382Thr	hg19,12:g.133252065C>G, hg38,12:g.132675479C>G			0.057	clinvar,saturation_mutlist	-0.01435		0.0343464		Neutral	0.63984		0.126144	0.238937	-0.01435	Neutral	0.167816	0.63984	FALSE	0.032															Uncertain	Uncertain	Uncertain	Uncertain	Uncertain	Uncertain	Uncertain						Uncertain	Uncertain
M383I	NP_006222:p.Met383Ile	hg19,12:g.133252061C>T, hg38,12:g.132675475C>T			0.411	clinvar,saturation_mutlist	1.35048		0.0908722		Neutral	0.83001		0.352941	0.190067	1.35048	Neutral	0.2778	0.83001	FALSE	0.031
M383L	NP_006222:p.Met383Leu	hg19,12:g.133252063T>A, hg38,12:g.132675477T>A			0.213	cBioPortal,clinvar,saturation_mutlist	0.60718		-0.282449		Neutral	0.44818		0.336242	-0.214003	0.60718	Neutral	0.285413	0.44818	FALSE	0.031
M383T	NP_006222:p.Met383Thr	hg19,12:g.133252062A>G, hg38,12:g.132675476A>G			0.421	clinvar,saturation_mutlist	3.22628		1.66134		Uncertain	0.83582		0.665185	1.78026	3.22628	Uncertain	0.352664	0.83582	FALSE	0.031
M383V	NP_006222:p.Met383Val	hg19,12:g.133252063T>C, hg38,12:g.132675477T>C			0.246	clinvar,saturation_mutlist	2.03542		0.399225		Uncertain	0.77812		0.382807	0.462905	2.03542	Uncertain	0.310404	0.77812	FALSE	0.031
Q384E	NP_006222:p.Gln384Glu	hg19,12:g.133252060G>C, hg38,12:g.132675474G>C			0.026	clinvar,saturation_mutlist	0.00938		0.0661646		Neutral	0.61447		0.0774707	0.148192	0.00938	Neutral	0.298654	0.61447	FALSE	0.032
Q384L	NP_006222:p.Gln384Leu	hg19,12:g.133252059T>A, hg38,12:g.132675473T>A			0.095	clinvar,saturation_mutlist	-0.11706		-0.755825		Neutral	0.42508		0.144979	-0.620196	-0.11706	Neutral	0.217318	0.42508	FALSE	0.032
Q384R	NP_006222:p.Gln384Arg	hg19,12:g.133252059T>C, hg38,12:g.132675473T>C			0.025	clinvar,saturation_mutlist	0.30944		-0.366549		Neutral	0.45968		0.0795904	-0.237397	0.30944	Neutral	0.205453	0.45968	FALSE	0.032
Q385R	NP_006222:p.Gln385Arg	hg19,12:g.133252056T>C, hg38,12:g.132675470T>C			0.119	clinvar,saturation_mutlist	-1e-05		-0.42974		Neutral	0.20115		0.124148	-0.451711	-1e-05	Neutral	0.143673	0.20115	FALSE	0.045															Uncertain	Uncertain	Uncertain	Uncertain	Uncertain	Uncertain	Uncertain						Uncertain	Uncertain
E386D	NP_006222:p.Glu386Asp	hg19,12:g.133252052C>G, hg38,12:g.132675466C>G			0.342	clinvar,saturation_mutlist	0.68149		0.699556		Neutral	0.47071		0.0568801	0.553457	0.68149	Neutral	0.191828	0.47071	FALSE	0.037															Uncertain	Uncertain	Uncertain	Uncertain	Uncertain	Uncertain	Uncertain						Uncertain	Uncertain
E386G	NP_006222:p.Glu386Gly	hg19,12:g.133252053T>C, hg38,12:g.132675467T>C			0.488	clinvar,saturation_mutlist	0.86608		1.43997		Neutral	0.61889		0.204986	1.22919	0.86608	Neutral	0.260559	0.61889	FALSE	0.037															Uncertain	Uncertain	Uncertain	Uncertain	Uncertain	Uncertain	Uncertain						Uncertain	Uncertain
E386K	NP_006222:p.Glu386Lys	hg19,12:g.133252054C>T, hg38,12:g.132675468C>T			0.31	cBioPortal,COSMIC,clinvar,saturation_mutlist	-0.29743		0.362401		Neutral	0.51499		0.157504	0.211803	-0.29743	Neutral	0.12336	0.51499	FALSE	0.037															Uncertain	Uncertain	Uncertain	Uncertain	Uncertain	Uncertain	Uncertain						Uncertain	Uncertain
I387M	NP_006222:p.Ile387Met	hg19,12:g.132675463T>C, hg19,12:g.133252049T>C, hg38,12:g.132675463T>C				cBioPortal,clinvar,saturation_mutlist	-0.07735		1.40391		Neutral	0.37893		0.268461	1.65681	-0.07735	Neutral	0.380375	0.37893	FALSE	0.05															Uncertain	Uncertain	Uncertain	Uncertain	Uncertain	Uncertain	Uncertain						Uncertain	Uncertain
I387T	NP_006222:p.Ile387Thr	hg19,12:g.133252050A>G, hg38,12:g.132675464A>G			0.229	clinvar,saturation_mutlist	3.53961		2.56182		Uncertain	0.42313		0.23815	2.67256	3.53961	Uncertain	0.313486	0.42313	FALSE	0.05															Uncertain	Uncertain	Uncertain	Uncertain	Uncertain	Uncertain	Uncertain						Uncertain	Uncertain
G388D	NP_006222:p.Gly388Asp	hg19,12:g.133252047C>T, hg38,12:g.132675461C>T			0.658	clinvar,saturation_mutlist	6.06345		2.93159		Uncertain	2.81126		1.17908	2.10084	6.06345	Uncertain	1.37478	2.81126	FALSE	0.043
G388S	NP_006222:p.Gly388Ser	hg19,12:g.133252048C>T, hg38,12:g.132675462C>T			0.544	clinvar,saturation_mutlist	4.65845		1.86884		Uncertain	1.39057		0.80561	1.39472	4.65845	Uncertain	0.824635	1.39057	FALSE	0.043
F389L	NP_006222:p.Phe389Leu	hg19,12:g.133252043G>C, hg38,12:g.132675457G>C			0.329	cBioPortal,COSMIC,clinvar,saturation_mutlist	1.85634		2.13696		Uncertain	0.71123		0.0493668	2.20031	1.85634	Uncertain	0.4928	0.71123	FALSE	0.039
F389Y	NP_006222:p.Phe389Tyr	hg19,12:g.133252044A>T, hg38,12:g.132675458A>T			0.253	clinvar,saturation_mutlist	0.7212		1.22365		Neutral	0.32168		0.261511	1.31328	0.7212	Neutral	0.426071	0.32168	FALSE	0.039
Q390R	NP_006222:p.Gln390Arg	hg19,12:g.133252041T>C, hg38,12:g.132675455T>C			0.221	cBioPortal,clinvar,saturation_mutlist	-0.44601		-0.176564		Neutral	0.3319		0.256433	-0.296972	-0.44601	Neutral	0.234461	0.3319	FALSE	0.028															Uncertain	Uncertain	Uncertain	Uncertain	Uncertain	Uncertain	Uncertain						Uncertain	Uncertain
K391E	NP_006222:p.Lys391Glu	hg19,12:g.133252039T>C, hg38,12:g.132675453T>C			0.23	cBioPortal,clinvar,saturation_mutlist	0.9472		0.43986		Neutral	0.61826		0.315088	0.729095	0.9472	Neutral	0.287534	0.61826	FALSE	0.016															Uncertain	Uncertain	Uncertain	Uncertain	Uncertain	Uncertain	Uncertain						Uncertain	Uncertain
K391M	NP_006222:p.Lys391Met	hg19,12:g.133252038T>A, hg38,12:g.132675452T>A			0.407	clinvar,saturation_mutlist	-0.15121		-0.394943		Neutral	0.45326		0.281913	-0.114247	-0.15121	Neutral	0.246806	0.45326	FALSE	0.016															Uncertain	Uncertain	Uncertain	Uncertain	Uncertain	Uncertain	Uncertain						Uncertain	Uncertain
D392E	NP_006222:p.Asp392Glu	hg19,12:g.133252034G>C, hg19,12:g.133252034G>T, hg38,12:g.132675448G>C, hg38,12:g.132675448G>T		3.97757e-06	0.208	clinvar,saturation_mutlist	0.81632		0.812816		Neutral	0.97523		0.538591	0.589894	0.81632	Neutral	0.400016	0.97523	FALSE	0.008																										0.00566
D392G	NP_006222:p.Asp392Gly	hg19,12:g.132675449T>C, hg19,12:g.133252035T>C, hg38,12:g.132675449T>C			0.349	cBioPortal,COSMIC,clinvar,saturation_mutlist	0.51248		1.82049		Neutral	0.7733		0.613691	1.36219	0.51248	Neutral	0.340322	0.7733	FALSE	0.008																										0.01349
D392N	NP_006222:p.Asp392Asn	hg19,12:g.133252036C>T, hg38,12:g.132675450C>T			0.185	clinvar,saturation_mutlist	0.59596		0.353787		Neutral	0.65383		0.133912	0.15172	0.59596	Neutral	0.2015	0.65383	FALSE	0.008																										0.00143
S393G	NP_006222:p.Ser393Gly	hg19,12:g.133252033T>C, hg38,12:g.132675447T>C			0.139	clinvar,saturation_mutlist	0.10093		0.5866		Neutral	0.46283		0.0700117	0.601246	0.10093	Neutral	0.191425	0.46283	FALSE	0.008															Uncertain	Uncertain	Uncertain	Uncertain	Uncertain	Uncertain	Uncertain		-0.0106			-0.04896	Uncertain	Neutral
S393N	NP_006222:p.Ser393Asn	hg19,12:g.133252032C>T, hg38,12:g.132675446C>T			0.073	clinvar,saturation_mutlist	0.04989		0.00107534		Neutral	0.49624		0.154758	0.00449144	0.04989	Neutral	0.220325	0.49624	FALSE	0.008															Uncertain	Uncertain	Uncertain	Uncertain	Uncertain	Uncertain	Uncertain		2e-05			0.01286	Uncertain	Neutral
Q394H	NP_006222:p.Gln394His	hg19,12:g.133252028C>G, hg38,12:g.132675442C>G			0.274	clinvar,saturation_mutlist	0.70029		-0.269902		Neutral	0.67549		0.149295	-0.213417	0.70029	Neutral	0.241077	0.67549	FALSE	0.007															Uncertain	Uncertain	Uncertain	Uncertain	Uncertain	Uncertain	Uncertain		-0.1508			0.34921	Uncertain	Neutral
Q394K	NP_006222:p.Gln394Lys	hg19,12:g.133252030G>T, hg38,12:g.132675444G>T			0.188	clinvar,saturation_mutlist	0.15521		-0.0225725		Neutral	0.41356		0.191446	0.0531423	0.15521	Neutral	0.337991	0.41356	FALSE	0.007															Uncertain	Uncertain	Uncertain	Uncertain	Uncertain	Uncertain	Uncertain		-0.29768			0.02015	Uncertain	Neutral
Q394P	NP_006222:p.Gln394Pro	hg19,12:g.133252028_133252029inv, hg38,12:g.132675442_132675443inv				clinvar,saturation_mutlist	0.09669		2.69641		Uncertain	0.57598		0.608334	2.23137	0.09669	Uncertain	0.927569	0.57598	FALSE	0.007															Uncertain	Uncertain	Uncertain	Uncertain	Uncertain	Uncertain	Uncertain		-0.22799			-0.17995	Uncertain	Neutral
Q394R	NP_006222:p.Gln394Arg	hg19,12:g.133252029T>C, hg38,12:g.132675443T>C	3.18593e-05	3.9775e-06	0.307	clinvar,saturation_mutlist	0.11607		-0.278767		Neutral	0.71656		0.199211	-0.216521	0.11607	Neutral	0.271791	0.71656	FALSE	0.007															Uncertain	Uncertain	Uncertain	Uncertain	Uncertain	Uncertain	Uncertain		-0.29771			-0.22319	Uncertain	Neutral
G395E	NP_006222:p.Gly395Glu	hg19,12:g.133252026C>T, hg38,12:g.132675440C>T	0.000191095	5.1708e-05	0.368	clinvar,saturation_mutlist	3.5577		0.944517		Uncertain	0.83952		0.218858	1.01881	3.5577	Uncertain	0.490234	0.83952	FALSE	0.007															Uncertain	Uncertain	Uncertain	Uncertain	Uncertain	Uncertain	Uncertain		-0.48681			-0.0011	Uncertain	Neutral
G395R	NP_006222:p.Gly395Arg	hg19,12:g.133252027C>G, hg19,12:g.133252027C>T, hg38,12:g.132675441C>G, hg38,12:g.132675441C>T		3.97747e-06	0.665	clinvar,saturation_mutlist	3.25374		0.405073		Uncertain	1.31452		0.0341021	0.440793	3.25374	Uncertain	0.472906	1.31452	FALSE	0.007															Uncertain	Uncertain	Uncertain	Uncertain	Uncertain	Uncertain	Uncertain		-0.47954			0.00011	Uncertain	Neutral
G395V	NP_006222:p.Gly395Val	hg19,12:g.133252026C>A, hg38,12:g.132675440C>A			0.396	cBioPortal,clinvar,saturation_mutlist	4.59625		1.63084		Uncertain	0.79153		0.415567	1.57364	4.59625	Uncertain	0.776006	0.79153	FALSE	0.007															Uncertain	Uncertain	Uncertain	Uncertain	Uncertain	Uncertain	Uncertain		0			-0.00022	Uncertain	Neutral
G395W	NP_006222:p.Gly395Trp	hg19,12:g.133252027C>A, hg38,12:g.132675441C>A			0.613	cBioPortal,clinvar,saturation_mutlist	3.0445		-0.0923697		Uncertain	1.3286		0.407011	-0.0325888	3.0445	Uncertain	0.732569	1.3286	FALSE	0.007															Uncertain	Uncertain	Uncertain	Uncertain	Uncertain	Uncertain	Uncertain		-0.49036			0	Uncertain	Neutral
E396G	NP_006222:p.Glu396Gly	hg19,12:g.132675437T>C, hg19,12:g.133252023T>C, hg38,12:g.132675437T>C			0.389	cBioPortal,COSMIC,clinvar,saturation_mutlist	0.51897		1.34564		Neutral	0.45997		0.176921	1.36883	0.51897	Neutral	0.283522	0.45997	FALSE	0.009															Uncertain	Uncertain	Uncertain	Uncertain	Uncertain	Uncertain	Uncertain						Uncertain	Uncertain
E396K	NP_006222:p.Glu396Lys	hg19,12:g.133252024C>T, hg38,12:g.132675438C>T			0.434	cBioPortal,COSMIC,clinvar,saturation_mutlist	0.09428		0.558881		Neutral	0.69375		0.243508	0.457202	0.09428	Neutral	0.29822	0.69375	FALSE	0.009															Uncertain	Uncertain	Uncertain	Uncertain	Uncertain	Uncertain	Uncertain						Uncertain	Uncertain
E396Q	NP_006222:p.Glu396Gln	hg19,12:g.133252024C>G, hg38,12:g.132675438C>G		3.97782e-06	0.31	clinvar,saturation_mutlist	-0.36814		0.506972		Neutral	0.63923		0.203876	0.399752	-0.36814	Neutral	0.214226	0.63923	FALSE	0.009															Uncertain	Uncertain	Uncertain	Uncertain	Uncertain	Uncertain	Uncertain						Uncertain	Uncertain
Y397H	NP_006222:p.Tyr397His	hg19,12:g.133252021A>G, hg38,12:g.132675435A>G			0.56	clinvar,saturation_mutlist	3.12107		2.04895		Uncertain	0.80881		0.16738	2.07545	3.12107	Uncertain	0.380442	0.80881	FALSE	0.014															Uncertain	Uncertain	Uncertain	Uncertain	Uncertain	Uncertain	Uncertain						Uncertain	Uncertain
K398E	NP_006222:p.Lys398Glu	hg19,12:g.133252018T>C, hg38,12:g.132675432T>C			0.256	clinvar,saturation_mutlist	1.42627		0.850934		Neutral	0.50212		0.150939	0.953369	1.42627	Neutral	0.27555	0.50212	FALSE	0.013															Uncertain	Uncertain	Uncertain	Uncertain	Uncertain	Uncertain	Uncertain						Uncertain	Uncertain
K398Q	NP_006222:p.Lys398Gln	hg19,12:g.133252018T>G, hg38,12:g.132675432T>G			0.236	clinvar,saturation_mutlist	0.25263		0.625988		Neutral	0.26346		0.0794613	0.606274	0.25263	Neutral	0.251545	0.26346	FALSE	0.013															Uncertain	Uncertain	Uncertain	Uncertain	Uncertain	Uncertain	Uncertain						Uncertain	Uncertain
K398R	NP_006222:p.Lys398Arg	hg19,12:g.133252017T>C, hg38,12:g.132675431T>C			0.153	clinvar,saturation_mutlist	-0.56257		0.0998109		Neutral	0.66186		0.11731	-0.0151403	-0.56257	Neutral	0.277234	0.66186	FALSE	0.013															Uncertain	Uncertain	Uncertain	Uncertain	Uncertain	Uncertain	Uncertain						Uncertain	Uncertain
A399P	NP_006222:p.Ala399Pro	hg19,12:g.133252015C>G, hg38,12:g.132675429C>G			0.229	clinvar,saturation_mutlist	3.76351		3.07		Destabilizing	2.00021		0.804582	4.50176	3.76351	Destabilizing	1.04418	2.00021	FALSE	0.013
A399V	NP_006222:p.Ala399Val	hg19,12:g.132675428G>A, hg19,12:g.133252014G>A, hg38,12:g.132675428G>A			0.115	cBioPortal,COSMIC,clinvar,saturation_mutlist	2.65723		0.331982		Uncertain	1.65044		0.389166	0.5812	2.65723	Uncertain	0.519385	1.65044	FALSE	0.013
P400S	NP_006222:p.Pro400Ser	hg19,12:g.133252012G>A, hg38,12:g.132675426G>A			0.024	COSMIC,clinvar,saturation_mutlist	1.78248		-0.125744		Neutral	0.54064		0.111427	0.131963	1.78248	Neutral	0.384714	0.54064	FALSE	0.016
Q401H	NP_006222:p.Gln401His	hg19,12:g.133252007C>G, hg38,12:g.132675421C>G			0.191	clinvar,saturation_mutlist	3.89486		0.283915		Uncertain	3.33977		0.305082	0.860883	3.89486	Uncertain	0.597419	3.33977	FALSE	0.018															Uncertain	Uncertain	Uncertain	Uncertain	Uncertain	Uncertain	Uncertain						Uncertain	Uncertain
Q401K	NP_006222:p.Gln401Lys	hg19,12:g.133252009G>T, hg38,12:g.132675423G>T			0.185	cBioPortal,COSMIC,clinvar,saturation_mutlist	3.21945		1.97713		Uncertain	1.39791		0.436092	2.28761	3.21945	Uncertain	0.904898	1.39791	FALSE	0.018															Uncertain	Uncertain	Uncertain	Uncertain	Uncertain	Uncertain	Uncertain						Uncertain	Uncertain
Q401L	NP_006222:p.Gln401Leu	hg19,12:g.133252008T>A, hg38,12:g.132675422T>A			0.222	clinvar,saturation_mutlist	2.09998		-0.344943		Uncertain	1.39373		0.106353	0.157355	2.09998	Uncertain	0.341699	1.39373	FALSE	0.018															Uncertain	Uncertain	Uncertain	Uncertain	Uncertain	Uncertain	Uncertain						Uncertain	Uncertain
Q401P	NP_006222:p.Gln401Pro	hg19,12:g.133252008T>G, hg38,12:g.132675422T>G			0.256	clinvar,saturation_mutlist	1.37731		4.43004		Uncertain	1.07547		0.439557	3.91191	1.37731	Uncertain	0.709975	1.07547	FALSE	0.018															Uncertain	Uncertain	Uncertain	Uncertain	Uncertain	Uncertain	Uncertain						Uncertain	Uncertain
C402Y	NP_006222:p.Cys402Tyr	hg19,12:g.133252005C>T, hg38,12:g.132675419C>T		3.97975e-06	0.244	clinvar,saturation_mutlist	16.3223		2.5484		Uncertain	6.00407		1.12169	1.63682	16.3223	Uncertain	1.28722	6.00407	FALSE	0.047
I403L	NP_006222:p.Ile403Leu	hg19,12:g.133252003T>G, hg38,12:g.132675417T>G			0.176	clinvar,saturation_mutlist	0.51822		0.492285		Neutral	0.40118		0.3961	0.755733	0.51822	Neutral	0.371491	0.40118	FALSE	0.062															Uncertain	Uncertain	Uncertain	Uncertain	Uncertain	Uncertain	Uncertain						Uncertain	Uncertain
I403T	NP_006222:p.Ile403Thr	hg19,12:g.133252002A>G, hg38,12:g.132675416A>G			0.292	cBioPortal,COSMIC,clinvar,saturation_mutlist	2.60755		2.35346		Uncertain	0.38202		0.171964	2.58962	2.60755	Uncertain	0.302432	0.38202	FALSE	0.062															Uncertain	Uncertain	Uncertain	Uncertain	Uncertain	Uncertain	Uncertain						Uncertain	Uncertain
I403V	NP_006222:p.Ile403Val	hg19,12:g.133252003T>C, hg38,12:g.132675417T>C			0.197	clinvar,saturation_mutlist	1.00216		0.636177		Neutral	0.29085		0.0303947	0.932678	1.00216	Neutral	0.231568	0.29085	FALSE	0.062															Uncertain	Uncertain	Uncertain	Uncertain	Uncertain	Uncertain	Uncertain						Uncertain	Uncertain
H404R	NP_006222:p.His404Arg	hg19,12:g.133251999T>C, hg38,12:g.132675413T>C			0.62	clinvar,saturation_mutlist	1.54586		0.755299		Neutral	1.48533		0.159501	0.900809	1.54586	Neutral	0.444074	1.48533	FALSE	0.06
M405I	NP_006222:p.Met405Ile	hg19,12:g.133251995C>G, hg19,12:g.133251995C>T, hg38,12:g.132675409C>G, hg38,12:g.132675409C>T		3.98168e-06	0.245	clinvar,saturation_mutlist	0.80154		0.713521		Neutral	0.53731		0.271437	0.737117	0.80154	Neutral	0.438027	0.53731	FALSE	0.071															Uncertain	Uncertain	Uncertain	Uncertain	Uncertain	Uncertain	Uncertain						Uncertain	Uncertain
M405L	NP_006222:p.Met405Leu	hg19,12:g.133251997T>G, hg38,12:g.132675411T>G			0.194	clinvar,saturation_mutlist	1.03448		0.0100428		Neutral	0.62048		0.166022	0.0278571	1.03448	Neutral	0.28577	0.62048	FALSE	0.071															Uncertain	Uncertain	Uncertain	Uncertain	Uncertain	Uncertain	Uncertain						Uncertain	Uncertain
M405R	NP_006222:p.Met405Arg	hg19,12:g.133251996A>C, hg38,12:g.132675410A>C			0.619	clinvar,saturation_mutlist	4.07327		1.93929		Uncertain	0.83087		0.522073	2.49195	4.07327	Uncertain	0.296872	0.83087	FALSE	0.071															Uncertain	Uncertain	Uncertain	Uncertain	Uncertain	Uncertain	Uncertain						Uncertain	Uncertain
M405T	NP_006222:p.Met405Thr	hg19,12:g.133251996A>G, hg38,12:g.132675410A>G			0.552	clinvar,saturation_mutlist	3.88417		2.30803		Uncertain	0.56212		0.339424	2.58392	3.88417	Uncertain	0.310965	0.56212	FALSE	0.071															Uncertain	Uncertain	Uncertain	Uncertain	Uncertain	Uncertain	Uncertain						Uncertain	Uncertain
M405V	NP_006222:p.Met405Val	hg19,12:g.133251997T>C, hg38,12:g.132675411T>C			0.489	clinvar,saturation_mutlist	1.76851		1.02781		Neutral	0.48578		0.37041	1.17689	1.76851	Neutral	0.420334	0.48578	FALSE	0.071															Uncertain	Uncertain	Uncertain	Uncertain	Uncertain	Uncertain	Uncertain						Uncertain	Uncertain
D406E	NP_006222:p.Asp406Glu	hg19,12:g.133251992G>C, hg38,12:g.132675406G>C			0.816	COSMIC,clinvar,saturation_mutlist	2.17461		0.950529		Uncertain	1.08634		0.330788	1.53237	2.17461	Uncertain	0.341342	1.08634	FALSE	0.088
D406G	NP_006222:p.Asp406Gly	hg19,12:g.133251993T>C, hg38,12:g.132675407T>C			0.857	clinvar,saturation_mutlist	2.73732		2.21878		Uncertain	0.88093		0.231333	2.77713	2.73732	Uncertain	0.416367	0.88093	FALSE	0.088
D406H	NP_006222:p.Asp406His	hg19,12:g.133251994C>G, hg38,12:g.132675408C>G			0.738	clinvar,saturation_mutlist	7.70164		0.591391		Uncertain	3.57474		0.304305	1.20146	7.70164	Uncertain	0.370008	3.57474	FALSE	0.088
C407F	NP_006222:p.Cys407Phe	hg19,12:g.133251990C>A, hg38,12:g.132675404C>A			0.375	clinvar,saturation_mutlist	3.71517		0.217344		Uncertain	3.85873		0.412559	0.363111	3.71517	Uncertain	0.446798	3.85873	FALSE	0.184															Uncertain	Uncertain	Uncertain	Uncertain	Uncertain	Uncertain	Uncertain			0.16045	-1.56162		Uncertain	Uncertain
C407G	NP_006222:p.Cys407Gly	hg19,12:g.133251991A>C, hg38,12:g.132675405A>C			0.463	clinvar,saturation_mutlist	1.36952		3.91444		Uncertain	0.37369		0.439199	3.73586	1.36952	Uncertain	0.314759	0.37369	FALSE	0.184															Uncertain	Uncertain	Uncertain	Uncertain	Uncertain	Uncertain	Uncertain			0.00728	-0.53045		Uncertain	Uncertain
C407W	NP_006222:p.Cys407Trp	hg19,12:g.133251989G>C, hg38,12:g.132675403G>C			0.445	clinvar,saturation_mutlist	9.59321		1.46601		Uncertain	4.43818		0.383721	2.12872	9.59321	Uncertain	0.690385	4.43818	FALSE	0.184															Uncertain	Uncertain	Uncertain	Uncertain	Uncertain	Uncertain	Uncertain			-0.05304	-1.46756		Uncertain	Uncertain
L408F	NP_006222:p.Leu408Phe	hg19,12:g.133251988G>A, hg38,12:g.132675402G>A			0.196	clinvar,saturation_mutlist	0.17229		0.561575		Neutral	0.66828		0.253293	0.471945	0.17229	Neutral	0.263833	0.66828	FALSE	0.187															Uncertain	Uncertain	Uncertain	Uncertain	Uncertain	Uncertain	Uncertain			-0.61328	-0.7645	0	Uncertain	Uncertain
L408V	NP_006222:p.Leu408Val	hg19,12:g.133251988G>C, hg38,12:g.132675402G>C			0.273	clinvar,saturation_mutlist	1.81041		1.30741		Neutral	0.89256		0.332036	1.05388	1.81041	Neutral	0.233963	0.89256	FALSE	0.187															Uncertain	Uncertain	Uncertain	Uncertain	Uncertain	Uncertain	Uncertain			0.44098	-0.0113	0	Uncertain	Uncertain
R409G	NP_006222:p.Arg409Gly	hg19,12:g.133251985T>C, hg38,12:g.132675399T>C			0.318	cBioPortal,clinvar,saturation_mutlist	1.61199		2.08505		Uncertain	0.52607		0.240434	2.27602	1.61199	Uncertain	0.376221	0.52607	FALSE	0.169																							-0.01915	0.00844	-0.00312	-0.00939		Neutral
R409S	NP_006222:p.Arg409Ser	hg19,12:g.133250293C>G, hg38,12:g.132673707C>G			0.239	clinvar,saturation_mutlist	1.01533		1.31295		Neutral	0.65209		0.369547	1.66838	1.01533	Neutral	0.416573	0.65209	FALSE	0.169																							-0.00973	0.01236	-0.00318	-0.00902		Neutral
W410C	NP_006222:p.Trp410Cys	hg19,12:g.133250290C>A, hg38,12:g.132673704C>A			0.604	clinvar,saturation_mutlist	4.17402		5.37374		Destabilizing	0.66978		0.537231	5.30324	4.17402	Destabilizing	0.448393	0.66978	FALSE	0.289															Uncertain	Uncertain	Uncertain	Uncertain	Uncertain	Uncertain	Uncertain						Uncertain	Uncertain
W410R	NP_006222:p.Trp410Arg	hg19,12:g.133250292A>G, hg38,12:g.132673706A>G			0.661	clinvar,saturation_mutlist	4.4545		4.97116		Destabilizing	0.53034		0.606743	4.69676	4.4545	Destabilizing	0.526346	0.53034	FALSE	0.289															Uncertain	Uncertain	Uncertain	Uncertain	Uncertain	Uncertain	Uncertain						Uncertain	Uncertain
V411A	NP_006222:p.Val411Ala	hg19,12:g.133250288A>G, hg38,12:g.132673702A>G			0.555	cBioPortal,clinvar,saturation_mutlist	1.90512		2.58502		Uncertain	0.33353		0.173711	2.62372	1.90512	Uncertain	0.304	0.33353	FALSE	0.297																							0	0.20111				Neutral
V411L	NP_006222:p.Val411Leu	hg19,12:g.132673703C>A, hg19,12:g.132673703C>G, hg19,12:g.133250289C>A, hg19,12:g.133250289C>G, hg38,12:g.132673703C>A, hg38,12:g.132673703C>G			0.457	cBioPortal,COSMIC,clinvar,saturation_mutlist	-0.13811		0.368436		Neutral	1.0791		0.232218	0.80944	-0.13811	Neutral	0.389322	1.0791	FALSE	0.297																							0	0.0316				Neutral
V411M	NP_006222:p.Val411Met	hg19,12:g.133250289C>T, hg38,12:g.132673703C>T			0.435	cBioPortal,COSMIC,clinvar,saturation_mutlist	0.12412		1.24923		Neutral	0.85394		0.278512	1.72683	0.12412	Neutral	0.477965	0.85394	FALSE	0.297																							0	0.0412				Neutral
K412N	NP_006222:p.Lys412Asn	hg19,12:g.133250284C>G, hg38,12:g.132673698C>G			0.152	cBioPortal,clinvar,saturation_mutlist	1.00247		0.411511		Neutral	0.49227		0.257788	0.567122	1.00247	Neutral	0.251024	0.49227	FALSE	0.112															Uncertain	Uncertain	Uncertain	Uncertain	Uncertain	Uncertain	Uncertain			0.14995		0.03052	Uncertain	Uncertain
K412R	NP_006222:p.Lys412Arg	hg19,12:g.133250285T>C, hg38,12:g.132673699T>C			0.311	clinvar,saturation_mutlist	0.1074		-0.16357		Neutral	0.19711		0.211329	-0.0317147	0.1074	Neutral	0.244246	0.19711	FALSE	0.112															Uncertain	Uncertain	Uncertain	Uncertain	Uncertain	Uncertain	Uncertain			-0.10362		0.02864	Uncertain	Uncertain
K412T	NP_006222:p.Lys412Thr	hg19,12:g.133250285T>G, hg38,12:g.132673699T>G			0.579	COSMIC,clinvar,saturation_mutlist	1.30321		0.389386		Neutral	0.68054		0.290937	0.569767	1.30321	Neutral	0.25343	0.68054	FALSE	0.112															Uncertain	Uncertain	Uncertain	Uncertain	Uncertain	Uncertain	Uncertain			-0.06425		-0.02064	Uncertain	Uncertain
R413W	NP_006222:p.Arg413Trp	hg19,12:g.133250283T>A, hg38,12:g.132673697T>A			0.687	clinvar,saturation_mutlist	2.16934		-0.208755		Uncertain	1.4995		0.219926	0.0262815	2.16934	Uncertain	0.222189	1.4995	FALSE	0.044															Uncertain	Uncertain	Uncertain	Uncertain	Uncertain	Uncertain	Uncertain				-0.0001	-0.10934	Uncertain	Uncertain
D414G	NP_006222:p.Asp414Gly	hg19,12:g.133250279T>C, hg38,12:g.132673693T>C			0.652	COSMIC,clinvar,saturation_mutlist	1.25801		2.35221		Uncertain	0.4838		0.23711	1.93209	1.25801	Neutral	0.329003	0.4838	FALSE	0.024															Uncertain	Uncertain	Uncertain	Uncertain	Uncertain	Uncertain	Uncertain	-0.04634	0.04913			0.00896	Neutral	Neutral
D414N	NP_006222:p.Asp414Asn	hg19,12:g.133250280C>T, hg38,12:g.132673694C>T			0.457	COSMIC,clinvar,saturation_mutlist	-0.31924		0.464715		Neutral	0.37087		0.237691	0.189839	-0.31924	Neutral	0.261321	0.37087	FALSE	0.024															Uncertain	Uncertain	Uncertain	Uncertain	Uncertain	Uncertain	Uncertain	0.01156	0.03304			0.01157	Neutral	Neutral
S415G	NP_006222:p.Ser415Gly	hg19,12:g.133250277T>C, hg38,12:g.132673691T>C			0.547	clinvar,saturation_mutlist	0.77241		0.654513		Neutral	0.58366		0.0722235	0.704854	0.77241	Neutral	0.300334	0.58366	FALSE	0.029															Uncertain	Uncertain	Uncertain	Uncertain	Uncertain	Uncertain	Uncertain		0.01006				Uncertain	Neutral
S415I	NP_006222:p.Ser415Ile	hg19,12:g.133250276C>A, hg38,12:g.132673690C>A			0.601	clinvar,saturation_mutlist	1.09163		-0.837646		Neutral	2.23516		0.346978	-0.147515	1.09163	Neutral	0.75098	2.23516	FALSE	0.029															Uncertain	Uncertain	Uncertain	Uncertain	Uncertain	Uncertain	Uncertain		0.0293				Uncertain	Neutral
S415N	NP_006222:p.Ser415Asn	hg19,12:g.133250276C>T, hg38,12:g.132673690C>T			0.4	clinvar,saturation_mutlist	2.14012		-0.401351		Uncertain	1.75754		0.118834	-0.190001	2.14012	Uncertain	0.494438	1.75754	FALSE	0.029															Uncertain	Uncertain	Uncertain	Uncertain	Uncertain	Uncertain	Uncertain		0.02398				Uncertain	Neutral
Y416C	NP_006222:p.Tyr416Cys	hg19,12:g.133250273T>C, hg38,12:g.132673687T>C		3.98029e-06	0.624	clinvar,saturation_mutlist	0.64816		0.718261		Neutral	0.82658		0.0561425	0.778719	0.64816	Neutral	0.240513	0.82658	FALSE	0.041															Uncertain	Uncertain	Uncertain	Uncertain	Uncertain	Uncertain	Uncertain					0	Uncertain	Uncertain
L417F	NP_006222:p.Leu417Phe	hg19,12:g.133250271G>A, hg38,12:g.132673685G>A			0.402	cBioPortal,clinvar,saturation_mutlist	1.82066		1.43031		Neutral	1.25301		0.219841	1.26269	1.82066	Neutral	0.460034	1.25301	FALSE	0.036															Uncertain	Uncertain	Uncertain	Uncertain	Uncertain	Uncertain	Uncertain	-0.00484		0.00103	-0.0004	0	Neutral	Uncertain
P418S	NP_006222:p.Pro418Ser	hg19,12:g.132673682G>A, hg19,12:g.133250268G>A, hg19,12:g.133250268_133250269delinsAT, hg38,12:g.132673682G>A, hg38,12:g.132673682_132673683delinsAT			0.548	cBioPortal,COSMIC,clinvar,saturation_mutlist	1.756		-0.200149		Neutral	0.56749		0.0521033	-0.0900639	1.756	Neutral	0.190604	0.56749	FALSE	0.023																						-1.4363	0.53348	-0.00024		-0.0088	Stabilizing	Neutral
P418T	NP_006222:p.Pro418Thr	hg19,12:g.133250268G>T, hg38,12:g.132673682G>T			0.583	clinvar,saturation_mutlist	2.20231		-0.232003		Uncertain	0.60272		0.0722252	-0.125058	2.20231	Uncertain	0.160565	0.60272	FALSE	0.023																						0.50972	0.79469	-0.02549		-0.02869	Neutral	Neutral
V419A	NP_006222:p.Val419Ala	hg19,12:g.133250264A>G, hg38,12:g.132673678A>G			0.47	clinvar,saturation_mutlist	-0.27146		0.432322		Neutral	0.16112		0.244453	0.363425	-0.27146	Neutral	0.147389	0.16112	FALSE	0.011																						0.34893	-0.05652	0.01041		0.02043	Neutral	Neutral
V419L	NP_006222:p.Val419Leu	hg19,12:g.133250265C>A, hg38,12:g.132673679C>A		3.97871e-06	0.334	clinvar,saturation_mutlist	-0.26629		-0.152008		Neutral	0.1174		0.0269682	-0.143872	-0.26629	Neutral	0.150434	0.1174	FALSE	0.011																						0.82784	-0.09893	0.00085		-0.44288	Neutral	Neutral
V419M	NP_006222:p.Val419Met	hg19,12:g.133250265C>T, hg38,12:g.132673679C>T			0.318	clinvar,saturation_mutlist	-0.25089		0.205801		Neutral	0.15809		0.0586954	0.149748	-0.25089	Neutral	0.144744	0.15809	FALSE	0.011																						0.11301	-0.38584	0.0298		-0.51129	Neutral	Neutral
G420D	NP_006222:p.Gly420Asp	hg19,12:g.133250261C>T, hg38,12:g.132673675C>T			0.568	clinvar,saturation_mutlist	0.63184		0.0871682		Neutral	1.62289		0.756897	-0.384246	0.63184	Neutral	0.358461	1.62289	FALSE	0.006															Uncertain	Uncertain	Uncertain	Uncertain	Uncertain	Uncertain	Uncertain	-0.02475	0.02042	1.53671		0.05851	Neutral	Neutral
S421G	NP_006222:p.Ser421Gly	hg19,12:g.133250259T>C, hg38,12:g.132673673T>C			0.436	COSMIC,clinvar,saturation_mutlist	0.54831		0.768197		Neutral	0.68267		0.262747	0.772692	0.54831	Neutral	0.265856	0.68267	FALSE	0.004																						-0.0052	-0.00097	-0.00613	0.0202	0.02363	Neutral	Neutral
H422D	NP_006222:p.His422Asp	hg19,12:g.133250256G>C, hg38,12:g.132673670G>C			0.559	cBioPortal,clinvar,saturation_mutlist	1.05368		2.16362		Uncertain	0.76097		0.466665	1.52425	1.05368	Neutral	0.561109	0.76097	FALSE	0.004																						0.08535	-0.04051	0.07204	-1.37853	0.0087	Neutral	Neutral
H422Q	NP_006222:p.His422Gln	hg19,12:g.133250254A>T, hg38,12:g.132673668A>T			0.308	clinvar,saturation_mutlist	0.53835		1.22893		Neutral	0.65813		0.132468	1.00444	0.53835	Neutral	0.31242	0.65813	FALSE	0.004																						0.02574	-0.04559	0.11855	-1.41378	0.01129	Neutral	Neutral
H422R	NP_006222:p.His422Arg	hg19,12:g.133250255T>C, hg38,12:g.132673669T>C		0	0.309	clinvar,saturation_mutlist	0.33251		0.921926		Neutral	0.57905		0.193355	0.75261	0.33251	Neutral	0.387712	0.57905	FALSE	0.004																						0.10474	0.13106	0.22906	-1.12058	0.01218	Neutral	Neutral
H422Y	NP_006222:p.His422Tyr	hg19,12:g.133250256G>A, hg38,12:g.132673670G>A		3.58052e-05	0.411	cBioPortal,COSMIC,clinvar,saturation_mutlist	-0.4816		0.548664		Neutral	0.94302		0.13637	0.314318	-0.4816	Neutral	0.445422	0.94302	FALSE	0.004																						-0.03264	0.0544	0.12845	-1.27001	0.02321	Neutral	Neutral
N423D	NP_006222:p.Asn423Asp	hg19,12:g.133250253T>C, hg38,12:g.132673667T>C		3.97801e-06	0.247	clinvar,saturation_mutlist	-2.15241		0.140616		Uncertain	1.04217		0.112909	0.234947	-2.15241	Uncertain	0.122118	1.04217	FALSE	0.008																							-0.0308	0.50383	-0.09198			Neutral
N423I	NP_006222:p.Asn423Ile	hg19,12:g.133250252T>A, hg38,12:g.132673666T>A			0.431	cBioPortal,clinvar,saturation_mutlist	0.98077		0.132809		Neutral	0.78188		0.198655	-0.0323541	0.98077	Neutral	0.148413	0.78188	FALSE	0.008																							0	0.87517	-0.07724			Neutral
N423S	NP_006222:p.Asn423Ser	hg19,12:g.133250252T>C, hg38,12:g.132673666T>C			0.285	clinvar,saturation_mutlist	0.13743		0.477708		Neutral	0.43587		0.0924169	0.427267	0.13743	Neutral	0.121124	0.43587	FALSE	0.008																							0	1.06654	-1.0096			Neutral
N423Y	NP_006222:p.Asn423Tyr	hg19,12:g.133250253T>A, hg38,12:g.132673667T>A			0.367	clinvar,saturation_mutlist	0.14525		-0.136841		Neutral	0.75703		0.141936	-0.213488	0.14525	Neutral	0.18666	0.75703	FALSE	0.008																							-0.03687	0.52139	0.17544			Neutral
L424F	NP_006222:p.Leu424Phe	hg19,12:g.133250250G>A, hg38,12:g.132673664G>A		1.59147e-05	0.669	cBioPortal,COSMIC,clinvar,saturation_mutlist	3.33682		1.49472		Uncertain	1.22124		0.618017	1.23971	3.33682	Uncertain	0.251767	1.22124	FALSE	0.018															Uncertain	Uncertain	Uncertain	Uncertain	Uncertain	Uncertain	Uncertain			-0.14042	-0.06564		Uncertain	Uncertain
L424I	NP_006222:p.Leu424Ile	hg19,12:g.132673664G>T, hg19,12:g.133250250G>T, hg38,12:g.132673664G>T			0.593	cBioPortal,COSMIC,clinvar,saturation_mutlist	0.68598		0.704372		Neutral	0.45821		0.417219	0.901097	0.68598	Neutral	0.238264	0.45821	FALSE	0.018															Uncertain	Uncertain	Uncertain	Uncertain	Uncertain	Uncertain	Uncertain			0.02943	0.05202		Uncertain	Uncertain
K425E	NP_006222:p.Lys425Glu	hg19,12:g.133250247T>C, hg38,12:g.132673661T>C			0.57	clinvar,saturation_mutlist	-0.22192		0.546713		Neutral	0.91044		0.46047	0.62178	-0.22192	Neutral	0.325524	0.91044	FALSE	0.022																								-0.10368	0.09428
K425R	NP_006222:p.Lys425Arg	hg19,12:g.133250246T>C, hg38,12:g.132673660T>C	3.18918e-05	1.59123e-05	0.457	cBioPortal,clinvar,saturation_mutlist	-0.49755		-0.146652		Neutral	0.71215		0.155018	-0.0753143	-0.49755	Neutral	0.182738	0.71215	FALSE	0.022																								0.09524	0.00992
K425T	NP_006222:p.Lys425Thr	hg19,12:g.133250246T>G, hg38,12:g.132673660T>G			0.602	clinvar,saturation_mutlist	0.5893		0.516935		Neutral	0.45029		0.250835	0.574356	0.5893	Neutral	0.347536	0.45029	FALSE	0.022																								-0.1227	-0.00368
A426E	NP_006222:p.Ala426Glu	hg19,12:g.133250243G>T, hg38,12:g.132673657G>T			0.449	clinvar,saturation_mutlist	-0.22324		0.200777		Neutral	0.49298		0.381643	0.151686	-0.22324	Neutral	0.33303	0.49298	FALSE	0.033																								-0.11577	0.0642
A426V	NP_006222:p.Ala426Val	hg19,12:g.132673657G>A, hg19,12:g.133250243G>A, hg38,12:g.132673657G>A	6.37674e-05	1.59167e-05	0.392	cBioPortal,COSMIC,clinvar,saturation_mutlist	1.18477		0.185557		Neutral	0.6637		0.191842	0.0646691	1.18477	Neutral	0.331965	0.6637	FALSE	0.033																								-0.01852	0.00134
A427V	NP_006222:p.Ala427Val	hg19,12:g.133250240G>A, hg38,12:g.132673654G>A	3.18817e-05	3.97915e-06	0.362	clinvar,saturation_mutlist	0.06417		0.8782		Neutral	1.04662		0.88379	0.488169	0.06417	Neutral	0.558319	1.04662	FALSE	0.053																								0	0.0186
A428P	NP_006222:p.Ala428Pro	hg19,12:g.133250238C>G, hg38,12:g.132673652C>G			0.561	clinvar,saturation_mutlist	3.92283		5.87244		Destabilizing	1.29877		1.21827	5.85765	3.92283	Destabilizing	0.708138	1.29877	FALSE	0.058
A428T	NP_006222:p.Ala428Thr	hg19,12:g.132673652C>T, hg19,12:g.133250238C>T, hg38,12:g.132673652C>T	3.18817e-05	5.96906e-05	0.33	cBioPortal,COSMIC,clinvar,saturation_mutlist	1.5448		0.680131		Neutral	0.88393		0.587898	0.864495	1.5448	Neutral	0.33578	0.88393	FALSE	0.058
K429N	NP_006222:p.Lys429Asn	hg19,12:g.132673647C>A, hg19,12:g.133250233C>A, hg38,12:g.132673647C>A			0.237	cBioPortal,COSMIC,clinvar,saturation_mutlist	0.65191		0.638462		Neutral	0.38765		0.0366788	0.702769	0.65191	Neutral	0.172332	0.38765	FALSE	0.048
A430G	NP_006222:p.Ala430Gly	hg19,12:g.133250231G>C, hg38,12:g.132673645G>C			0.472	clinvar,saturation_mutlist	1.13624		1.28988		Neutral	0.37087		0.101214	1.17259	1.13624	Neutral	0.192553	0.37087	FALSE	0.038
A430P	NP_006222:p.Ala430Pro	hg19,12:g.133250232C>G, hg38,12:g.132673646C>G			0.594	clinvar,saturation_mutlist	3.57352		4.12503		Destabilizing	1.35889		1.44317	5.51488	3.57352	Destabilizing	1.15105	1.35889	FALSE	0.038
A430S	NP_006222:p.Ala430Ser	hg19,12:g.133250232C>A, hg38,12:g.132673646C>A			0.351	clinvar,saturation_mutlist	0.51357		0.736905		Neutral	0.45712		0.0979103	0.678933	0.51357	Neutral	0.161333	0.45712	FALSE	0.038
A430T	NP_006222:p.Ala430Thr	hg19,12:g.133250232C>T, hg38,12:g.132673646C>T	6.37511e-05	0.000517289	0.487	cBioPortal,clinvar,saturation_mutlist	0.68868		0.365889		Neutral	0.8843		0.0762979	0.300773	0.68868	Neutral	0.175171	0.8843	FALSE	0.038
L432P	NP_006222:p.Leu432Pro	hg19,12:g.133250225A>G, hg38,12:g.132673639A>G			0.693	COSMIC,clinvar,saturation_mutlist	4.75749		6.93844		Destabilizing	1.36376		1.0527	7.41652	4.75749	Destabilizing	0.510541	1.36376	FALSE	0.016
L432Q	NP_006222:p.Leu432Gln	hg19,12:g.133250225A>T, hg38,12:g.132673639A>T			0.599	clinvar,saturation_mutlist	2.66543		2.98108		Uncertain	0.72747		0.376315	3.08018	2.66543	Uncertain	0.22484	0.72747	FALSE	0.016
L432V	NP_006222:p.Leu432Val	hg19,12:g.133250226G>C, hg38,12:g.132673640G>C		3.97962e-06	0.374	clinvar,saturation_mutlist	4.14169		2.25407		Uncertain	1.26559		0.255879	2.30983	4.14169	Uncertain	0.201741	1.26559	FALSE	0.016
G433C	NP_006222:p.Gly433Cys	hg19,12:g.133250223C>A, hg38,12:g.132673637C>A			0.368	cBioPortal,clinvar,saturation_mutlist	3.20606		1.35819		Uncertain	0.95955		0.312621	1.65506	3.20606	Uncertain	0.251176	0.95955	FALSE	0.019
G433D	NP_006222:p.Gly433Asp	hg19,12:g.133250222C>T, hg38,12:g.132673636C>T		3.97947e-06	0.496	COSMIC,clinvar,saturation_mutlist	3.07128		0.503641		Uncertain	0.9182		0.104906	0.745845	3.07128	Uncertain	0.274533	0.9182	FALSE	0.019
G433S	NP_006222:p.Gly433Ser	hg19,12:g.133250223C>T, hg38,12:g.132673637C>T		3.9794e-06	0.326	clinvar,saturation_mutlist	3.24287		0.89659		Uncertain	0.95072		0.0569167	1.26292	3.24287	Uncertain	0.245883	0.95072	FALSE	0.019
G433V	NP_006222:p.Gly433Val	hg19,12:g.133250222C>A, hg38,12:g.132673636C>A			0.495	clinvar,saturation_mutlist	4.77816		1.51614		Uncertain	0.93738		0.289707	2.00855	4.77816	Uncertain	0.38345	0.93738	FALSE	0.019
Y434C	NP_006222:p.Tyr434Cys	hg19,12:g.133250219T>C, hg38,12:g.132673633T>C		0	0.581	clinvar,saturation_mutlist	2.9114		3.99498		Uncertain	0.32881		0.0943295	3.70123	2.9114	Uncertain	0.561922	0.32881	FALSE	0.021
D435H	NP_006222:p.Asp435His	hg19,12:g.133250217C>G, hg38,12:g.132673631C>G			0.517	clinvar,saturation_mutlist	0.21091		0.432631		Neutral	0.3038		0.101233	0.309622	0.21091	Neutral	0.235984	0.3038	FALSE	0.016
D435N	NP_006222:p.Asp435Asn	hg19,12:g.133250217C>T, hg38,12:g.132673631C>T			0.279	cBioPortal,COSMIC,clinvar,saturation_mutlist	0.01521		0.465439		Neutral	0.29899		0.0841482	0.481572	0.01521	Neutral	0.185575	0.29899	FALSE	0.016
P436A	NP_006222:p.Pro436Ala	hg19,12:g.133250214G>C, hg38,12:g.132673628G>C			0.525	clinvar,saturation_mutlist	1.82892		0.0348254		Neutral	0.49502		0.191452	-0.00311864	1.82892	Neutral	0.32545	0.49502	FALSE	0.025
P436L	NP_006222:p.Pro436Leu	hg19,12:g.132673626_132673627delinsAA, hg19,12:g.133250213G>A, hg38,12:g.132673627G>A			0.584	cBioPortal,COSMIC,clinvar,saturation_mutlist	0.65189		-1.13133		Neutral	0.64394		0.126402	-1.0504	0.65189	Neutral	0.33301	0.64394	FALSE	0.025
P436T	NP_006222:p.Pro436Thr	hg19,12:g.133250214G>T, hg38,12:g.132673628G>T			0.593	clinvar,saturation_mutlist	2.42062		0.263253		Uncertain	0.83952		0.247245	0.206673	2.42062	Uncertain	0.3587	0.83952	FALSE	0.025
V437L	NP_006222:p.Val437Leu	hg19,12:g.133250211C>A, hg19,12:g.133250211C>G, hg38,12:g.132673625C>A, hg38,12:g.132673625C>G		3.98143e-06		cBioPortal,clinvar,saturation_mutlist	-0.68024		-0.305259		Neutral	0.32704		0.076794	-0.15176	-0.68024	Neutral	0.114264	0.32704	FALSE	0.027																									0
V437M	NP_006222:p.Val437Met	hg19,12:g.132673625C>T, hg19,12:g.133250211C>T, hg38,12:g.132673625C>T		3.98143e-06	0.36	cBioPortal,COSMIC,clinvar,saturation_mutlist	-1.03305		0.0756173		Neutral	0.34093		0.11223	0.269195	-1.03305	Neutral	0.164999	0.34093	FALSE	0.027																									0
E438A	NP_006222:p.Glu438Ala	hg19,12:g.133250207T>G, hg38,12:g.132673621T>G			0.593	clinvar,saturation_mutlist	0.5106		0.42213		Neutral	0.24332		0.221651	0.428465	0.5106	Neutral	0.261307	0.24332	FALSE	0.015
E438D	NP_006222:p.Glu438Asp	hg19,12:g.133250206C>A, hg19,12:g.133250206C>G, hg38,12:g.132673620C>A, hg38,12:g.132673620C>G				clinvar,saturation_mutlist	0.32847		0.398191		Neutral	0.23818		0.131131	0.377054	0.32847	Neutral	0.248839	0.23818	FALSE	0.015
E438K	NP_006222:p.Glu438Lys	hg19,12:g.133250208C>T, hg38,12:g.132673622C>T	6.37349e-05		0.528	clinvar,saturation_mutlist	0.0246		0.26863		Neutral	0.25609		0.189501	0.206536	0.0246	Neutral	0.289758	0.25609	FALSE	0.015
E438V	NP_006222:p.Glu438Val	hg19,12:g.133250207T>A, hg38,12:g.132673621T>A			0.603	clinvar,saturation_mutlist	0.17547		-0.228772		Neutral	0.24804		0.158175	-0.270118	0.17547	Neutral	0.194903	0.24804	FALSE	0.015
L439P	NP_006222:p.Leu439Pro	hg19,12:g.133250204A>G, hg38,12:g.132673618A>G			0.543	cBioPortal,clinvar,saturation_mutlist	3.59302		5.39274		Destabilizing	1.21132		0.528454	5.22626	3.59302	Destabilizing	0.746938	1.21132	FALSE	0.02																									0.00914
L439V	NP_006222:p.Leu439Val	hg19,12:g.133250205G>C, hg38,12:g.132673619G>C			0.188	clinvar,saturation_mutlist	1.21177		1.38611		Neutral	0.60881		0.420034	1.23317	1.21177	Neutral	0.230738	0.60881	FALSE	0.02																									0
D440A	NP_006222:p.Asp440Ala	hg19,12:g.133250201T>G, hg38,12:g.132673615T>G			0.593	cBioPortal,clinvar,saturation_mutlist	1.55881		0.424276		Neutral	1.17083		0.141205	0.52477	1.55881	Neutral	0.185536	1.17083	FALSE	0.016																									0.00184
D440E	NP_006222:p.Asp440Glu	hg19,12:g.133250200G>C, hg19,12:g.133250200G>T, hg38,12:g.132673614G>C, hg38,12:g.132673614G>T		3.98381e-06	0.283	clinvar,saturation_mutlist	0.30753		0.228312		Neutral	0.98349		0.237371	0.224817	0.30753	Neutral	0.217256	0.98349	FALSE	0.016																									0.00526
D440G	NP_006222:p.Asp440Gly	hg19,12:g.133250201T>C, hg38,12:g.132673615T>C			0.56	clinvar,saturation_mutlist	1.53994		1.08154		Neutral	1.11822		0.226185	1.0792	1.53994	Neutral	0.250985	1.11822	FALSE	0.016																									-0.00354
D440N	NP_006222:p.Asp440Asn	hg19,12:g.133250202C>T, hg38,12:g.132673616C>T			0.307	cBioPortal,clinvar,saturation_mutlist	0.87975		0.388738		Neutral	1.18957		0.224045	0.351545	0.87975	Neutral	0.226534	1.18957	FALSE	0.016																									0.00072
P441A	NP_006222:p.Pro441Ala	hg19,12:g.133250199G>C, hg38,12:g.132673613G>C			0.464	clinvar,saturation_mutlist	0.87143		-0.11638		Neutral	0.55141		0.35991	-0.095215	0.87143	Neutral	0.262518	0.55141	FALSE	0.015																								0	0.11526
P441L	NP_006222:p.Pro441Leu	hg19,12:g.132673612G>A, hg19,12:g.133250198G>A, hg19,12:g.133250198_133250199delinsAA, hg38,12:g.132673612G>A		1.19556e-05	0.48	cBioPortal,COSMIC,clinvar,saturation_mutlist	0.53122		-0.948206		Neutral	0.91808		0.245977	-0.934039	0.53122	Neutral	0.289911	0.91808	FALSE	0.015																								0	-1.066
P441R	NP_006222:p.Pro441Arg	hg19,12:g.133250198G>C, hg38,12:g.132673612G>C			0.546	clinvar,saturation_mutlist	1.18591		-0.578348		Neutral	0.91043		0.190398	-0.39867	1.18591	Neutral	0.360524	0.91043	FALSE	0.015																								0.06568	-0.61426
P441S	NP_006222:p.Pro441Ser	hg19,12:g.133250199G>A, hg38,12:g.132673613G>A			0.477	COSMIC,clinvar,saturation_mutlist	1.3648		-0.0248166		Neutral	0.77424		0.469916	0.114118	1.3648	Neutral	0.338998	0.77424	FALSE	0.015																								0	0.4065
E442A	NP_006222:p.Glu442Ala	hg19,12:g.133250195T>G, hg38,12:g.132673609T>G			0.537	clinvar,saturation_mutlist	0.39652		0.477314		Neutral	0.50783		0.172477	0.428547	0.39652	Neutral	0.214372	0.50783	FALSE	0.011																									-0.00222
E442G	NP_006222:p.Glu442Gly	hg19,12:g.133250195T>C, hg38,12:g.132673609T>C		3.98518e-06	0.57	clinvar,saturation_mutlist	1.06312		1.34455		Neutral	0.49811		0.406837	1.17562	1.06312	Neutral	0.300445	0.49811	FALSE	0.011																									-0.00174
E442Q	NP_006222:p.Glu442Gln	hg19,12:g.133250196C>G, hg38,12:g.132673610C>G			0.393	clinvar,saturation_mutlist	0.03509		0.450071		Neutral	0.40576		0.214346	0.378908	0.03509	Neutral	0.214701	0.40576	FALSE	0.011																									-0.00176
D443G	NP_006222:p.Asp443Gly	hg19,12:g.133250192T>C, hg38,12:g.132673606T>C			0.351	clinvar,saturation_mutlist	0.70594		1.03522		Neutral	0.40017		0.0979949	1.03289	0.70594	Neutral	0.211713	0.40017	FALSE	0.014
D443N	NP_006222:p.Asp443Asn	hg19,12:g.133250193C>T, hg19,12:g.133250193_133250194delinsTT, hg38,12:g.132673607C>T				cBioPortal,clinvar,saturation_mutlist	0.0827		0.219802		Neutral	0.44952		0.10436	0.167886	0.0827	Neutral	0.152482	0.44952	FALSE	0.014
M444I	NP_006222:p.Met444Ile	hg19,12:g.133250188C>T, hg38,12:g.132673602C>T			0.419	COSMIC,clinvar,saturation_mutlist	2.14233		0.633763		Uncertain	1.32393		0.115726	0.602659	2.14233	Uncertain	0.29691	1.32393	FALSE	0.048																									-0.01114
M444L	NP_006222:p.Met444Leu	hg19,12:g.133250190T>G, hg38,12:g.132673604T>G			0.423	clinvar,saturation_mutlist	0.40143		-0.0836467		Neutral	0.39031		0.0995985	0.117007	0.40143	Neutral	0.331941	0.39031	FALSE	0.048																									0.03412
M444T	NP_006222:p.Met444Thr	hg19,12:g.133250189A>G, hg38,12:g.132673603A>G		3.98711e-06	0.574	clinvar,saturation_mutlist	3.45389		2.02431		Uncertain	1.15981		0.0404689	2.01866	3.45389	Uncertain	0.384745	1.15981	FALSE	0.048																									-0.09014
M444V	NP_006222:p.Met444Val	hg19,12:g.133250190T>C, hg38,12:g.132673604T>C		7.97385e-06	0.567	clinvar,saturation_mutlist	2.40468		0.942359		Uncertain	1.23732		0.10505	0.970967	2.40468	Uncertain	0.313762	1.23732	FALSE	0.048																									-0.003
C445F	NP_006222:p.Cys445Phe	hg19,12:g.133250186C>A, hg38,12:g.132673600C>A			0.487	clinvar,saturation_mutlist	-0.94326		-1.11216		Neutral	0.6151		0.0608232	-0.931534	-0.94326	Neutral	0.296728	0.6151	FALSE	0.084
C445Y	NP_006222:p.Cys445Tyr	hg19,12:g.133250186C>T, hg38,12:g.132673600C>T			0.49	COSMIC,clinvar,saturation_mutlist	-0.78239		-0.945417		Neutral	0.58077		0.0465645	-0.796062	-0.78239	Neutral	0.284851	0.58077	FALSE	0.084
R446G	NP_006222:p.Arg446Gly	hg19,12:g.133250184G>C, hg38,12:g.132673598G>C			0.334	clinvar,saturation_mutlist	1.12207		1.54511		Neutral	0.36127		0.0964754	1.46502	1.12207	Neutral	0.215943	0.36127	FALSE	0.047
R446L	NP_006222:p.Arg446Leu	hg19,12:g.133250183C>A, hg38,12:g.132673597C>A			0.493	clinvar,saturation_mutlist	0.18611		0.144851		Neutral	0.38123		0.0177343	0.0240794	0.18611	Neutral	0.184603	0.38123	FALSE	0.047
R446Q	NP_006222:p.Arg446Gln	hg19,12:g.133250183C>T, hg38,12:g.132673597C>T	0.000255151	0.000279452	0.379	cBioPortal,COSMIC,clinvar,saturation_mutlist	0.4708		0.95495		Neutral	0.34422		0.0409658	0.83658	0.4708	Neutral	0.212758	0.34422	FALSE	0.047
R446W	NP_006222:p.Arg446Trp	hg19,12:g.133250184G>A, hg38,12:g.132673598G>A		3.59241e-05	0.398	cBioPortal,COSMIC,clinvar,saturation_mutlist	0.30197		0.0678119		Neutral	0.46295		0.0278504	-0.00762317	0.30197	Neutral	0.147795	0.46295	FALSE	0.047
M447I	NP_006222:p.Met447Ile	hg19,12:g.133250179C>T, hg38,12:g.132673593C>T			0.394	COSMIC,clinvar,saturation_mutlist	1.76085		0.316361		Neutral	1.05152		0.175753	0.361724	1.76085	Neutral	0.324571	1.05152	FALSE	0.048
M447L	NP_006222:p.Met447Leu	hg19,12:g.133250181T>A, hg19,12:g.133250181T>G, hg38,12:g.132673595T>A, hg38,12:g.132673595T>G		3.99294e-06		clinvar,saturation_mutlist	0.92499		-0.208657		Neutral	0.68308		0.0351338	-0.0594198	0.92499	Neutral	0.1611	0.68308	FALSE	0.048
M447V	NP_006222:p.Met447Val	hg19,12:g.133250181T>C, hg38,12:g.132673595T>C			0.377	cBioPortal,clinvar,saturation_mutlist	2.27741		0.6224		Uncertain	1.13843		0.289281	0.724049	2.27741	Uncertain	0.336138	1.13843	FALSE	0.048
T449A	NP_006222:p.Thr449Ala	hg19,12:g.133250175T>C, hg38,12:g.132673589T>C		3.99773e-06	0.209	clinvar,saturation_mutlist	-0.08046		0.0715917		Neutral	0.38877		0.0440892	0.0107803	-0.08046	Neutral	0.167191	0.38877	FALSE	0.044
T449M	NP_006222:p.Thr449Met	hg19,12:g.132673588G>A, hg19,12:g.133250174G>A, hg38,12:g.132673588G>A		3.20072e-05	0.179	cBioPortal,COSMIC,clinvar,saturation_mutlist	-0.56767		-0.0841062		Neutral	0.51738		0.0944071	-0.173314	-0.56767	Neutral	0.184322	0.51738	FALSE	0.044
P452A	NP_006222:p.Pro452Ala	hg19,12:g.133250166G>C, hg38,12:g.132673580G>C			0.436	clinvar,saturation_mutlist	1.85057		-0.15357		Neutral	0.60422		0.231838	0.110207	1.85057	Neutral	0.299343	0.60422	FALSE	0.022
P452L	NP_006222:p.Pro452Leu	hg19,12:g.133250165G>A, hg38,12:g.132673579G>A			0.535	clinvar,saturation_mutlist	1.42081		-0.719789		Neutral	1.34416		0.330926	-0.621523	1.42081	Neutral	0.337401	1.34416	FALSE	0.022
P452T	NP_006222:p.Pro452Thr	hg19,12:g.133250166G>T, hg38,12:g.132673580G>T			0.531	clinvar,saturation_mutlist	2.39701		0.00956765		Uncertain	0.8272		0.459811	0.349524	2.39701	Uncertain	0.241094	0.8272	FALSE	0.022
Q453E	NP_006222:p.Gln453Glu	hg19,12:g.133250163G>C, hg38,12:g.132673577G>C		3.61234e-05	0.321	cBioPortal,clinvar,saturation_mutlist	-0.10673		0.0343635		Neutral	0.53658		0.437246	0.40783	-0.10673	Neutral	0.32151	0.53658	FALSE	0.017
Q453R	NP_006222:p.Gln453Arg	hg19,12:g.132673576T>C, hg19,12:g.133250162T>C, hg38,12:g.132673576T>C			0.373	cBioPortal,COSMIC,clinvar,saturation_mutlist	0.01112		-0.186495		Neutral	0.24323		0.316969	0.0279912	0.01112	Neutral	0.254993	0.24323	FALSE	0.017
T454A	NP_006222:p.Thr454Ala	hg19,12:g.133249863T>C, hg38,12:g.132673277T>C			0.28	clinvar,saturation_mutlist	-0.16245		0.173992		Neutral	0.38884		0.00557095	0.0799228	-0.16245	Neutral	0.16704	0.38884	FALSE	0.028
T454I	NP_006222:p.Thr454Ile	hg19,12:g.133249862G>A, hg38,12:g.132673276G>A			0.342	cBioPortal,COSMIC,clinvar,saturation_mutlist	-0.88087		-0.419387		Neutral	0.44284		0.160191	-0.535049	-0.88087	Neutral	0.207694	0.44284	FALSE	0.028
L455P	NP_006222:p.Leu455Pro	hg19,12:g.133249859A>G, hg38,12:g.132673273A>G			0.567	clinvar,saturation_mutlist	6.50254		8.29858		Destabilizing	2.24373		0.579491	8.86103	6.50254	Destabilizing	0.739502	2.24373	FALSE	0.051
A456P	NP_006222:p.Ala456Pro	hg19,12:g.132673271C>G, hg19,12:g.133249857C>G, hg38,12:g.132673271C>G			0.62	cBioPortal,COSMIC,clinvar,saturation_mutlist	4.83773		7.98935		Destabilizing	1.75113		0.615583	7.23638	4.83773	Destabilizing	1.05189	1.75113	FALSE	0.073
A456S	NP_006222:p.Ala456Ser	hg19,12:g.133249857C>A, hg38,12:g.132673271C>A			0.339	clinvar,saturation_mutlist	1.37834		1.96633		Neutral	0.54169		0.363772	1.62093	1.37834	Neutral	0.312716	0.54169	FALSE	0.073
T457A	NP_006222:p.Thr457Ala	hg19,12:g.133249854T>C, hg38,12:g.132673268T>C			0.325	cBioPortal,clinvar,saturation_mutlist	-0.18094		0.399392		Neutral	0.42278		0.10168	0.343822	-0.18094	Neutral	0.157953	0.42278	FALSE	0.085
T457M	NP_006222:p.Thr457Met	hg19,12:g.132673267G>A, hg19,12:g.133249853G>A, hg38,12:g.132673267G>A			0.471	cBioPortal,COSMIC,clinvar,saturation_mutlist	-1.41029		-0.286749		Neutral	0.45375		0.0912442	-0.223985	-1.41029	Neutral	0.261449	0.45375	FALSE	0.085
T457P	NP_006222:p.Thr457Pro	hg19,12:g.133249854T>G, hg38,12:g.132673268T>G			0.531	clinvar,saturation_mutlist	3.12919		6.40538		Destabilizing	1.42048		0.213456	5.69765	3.12919	Destabilizing	1.01083	1.42048	FALSE	0.085
Y458N	NP_006222:p.Tyr458Asn	hg19,12:g.133249851A>T, hg38,12:g.132673265A>T			0.636	COSMIC,clinvar,saturation_mutlist	2.25749		2.68816		Uncertain	0.49789		0.248366	2.6572	2.25749	Uncertain	0.475739	0.49789	FALSE	0.091																									0
S459C	NP_006222:p.Ser459Cys	hg19,12:g.133249847G>C, hg38,12:g.132673261G>C		3.97665e-06	0.48	clinvar,saturation_mutlist	-0.43676		-0.0897019		Neutral	0.45357		0.269777	0.168383	-0.43676	Neutral	0.421689	0.45357	FALSE	0.063																									0
S459T	NP_006222:p.Ser459Thr	hg19,12:g.133249848A>T, hg38,12:g.132673262A>T			0.456	clinvar,saturation_mutlist	0.2825		-0.321426		Neutral	0.83614		0.281995	-0.100331	0.2825	Neutral	0.383919	0.83614	FALSE	0.063																									0.00632
V460A	NP_006222:p.Val460Ala	hg19,12:g.133249844A>G, hg38,12:g.132673258A>G			0.56	clinvar,saturation_mutlist	2.42673		2.52529		Uncertain	0.31534		0.0855354	2.36037	2.42673	Uncertain	0.331876	0.31534	FALSE	0.057																									0
V460M	NP_006222:p.Val460Met	hg19,12:g.133249845C>T, hg38,12:g.132673259C>T		7.9533e-06	0.449	clinvar,saturation_mutlist	3.3918		2.11832		Uncertain	1.09811		0.463437	2.26252	3.3918	Uncertain	0.470859	1.09811	FALSE	0.057																									2e-05
D462E	NP_006222:p.Asp462Glu	hg19,12:g.133249837A>T, hg38,12:g.132673251A>T			0.463	clinvar,saturation_mutlist	-0.37754		0.427196		Neutral	0.24252		0.157222	0.480759	-0.37754	Neutral	0.21758	0.24252	FALSE	0.027																									-0.14006
D462N	NP_006222:p.Asp462Asn	hg19,12:g.132673253C>T, hg19,12:g.133249839C>T, hg38,12:g.132673253C>T		7.95298e-06		cBioPortal,clinvar,saturation_mutlist	-0.18245		0.57722		Neutral	0.69362		0.0464397	0.349323	-0.18245	Neutral	0.237358	0.69362	FALSE	0.027																									-0.35638
A463G	NP_006222:p.Ala463Gly	hg19,12:g.133249835G>C, hg38,12:g.132673249G>C			0.486	clinvar,saturation_mutlist	1.48373		3.00844		Uncertain	0.12823		0.289209	2.91237	1.48373	Uncertain	0.45506	0.12823	FALSE	0.05																									0
A463S	NP_006222:p.Ala463Ser	hg19,12:g.133249836C>A, hg38,12:g.132673250C>A			0.378	cBioPortal,COSMIC,clinvar,saturation_mutlist	0.74224		2.08513		Uncertain	0.36828		0.125381	2.00307	0.74224	Uncertain	0.357205	0.36828	FALSE	0.05																									0
A463V	NP_006222:p.Ala463Val	hg19,12:g.132673249G>A, hg19,12:g.133249835G>A, hg38,12:g.132673249G>A			0.515	cBioPortal,COSMIC,clinvar,saturation_mutlist	0.59951		0.50255		Neutral	1.43157		0.51052	0.113554	0.59951	Neutral	0.487493	1.43157	FALSE	0.05																									0.00022
V464I	NP_006222:p.Val464Ile	hg19,12:g.133249833C>T, hg38,12:g.132673247C>T			0.359	clinvar,saturation_mutlist	0.21304		0.344818		Neutral	0.52662		0.114665	0.186558	0.21304	Neutral	0.377684	0.52662	FALSE	0.086
A465D	NP_006222:p.Ala465Asp	hg19,12:g.133249829G>T, hg38,12:g.132673243G>T			0.662	clinvar,saturation_mutlist	1.38862		2.92721		Uncertain	1.25803		0.198528	2.56701	1.38862	Uncertain	0.658036	1.25803	FALSE	0.113
A465S	NP_006222:p.Ala465Ser	hg19,12:g.133249830C>A, hg38,12:g.132673244C>A		7.95298e-06	0.399	clinvar,saturation_mutlist	0.8744		2.0476		Uncertain	0.48551		0.244052	1.60413	0.8744	Neutral	0.496643	0.48551	FALSE	0.113
A465T	NP_006222:p.Ala465Thr	hg19,12:g.133249830C>T, hg38,12:g.132673244C>T		3.97649e-06	0.478	cBioPortal,COSMIC,clinvar,saturation_mutlist	0.37725		1.14602		Neutral	0.9226		0.194775	0.926326	0.37725	Neutral	0.423918	0.9226	FALSE	0.113
A465V	NP_006222:p.Ala465Val	hg19,12:g.132673243G>A, hg19,12:g.133249829G>A, hg38,12:g.132673243G>A			0.599	cBioPortal,COSMIC,clinvar,saturation_mutlist	-0.36879		-0.165568		Neutral	1.05188		0.15713	-0.100866	-0.36879	Neutral	0.429531	1.05188	FALSE	0.113
T466A	NP_006222:p.Thr466Ala	hg19,12:g.133249827T>C, hg38,12:g.132673241T>C		1.1929e-05	0.619	cBioPortal,clinvar,saturation_mutlist	0.34291		0.724367		Neutral	0.45376		0.351839	0.817463	0.34291	Neutral	0.291288	0.45376	TRUE	0.181																									-0.0001
Y467S	NP_006222:p.Tyr467Ser	hg19,12:g.133249823T>G, hg38,12:g.132673237T>G			0.648	clinvar,saturation_mutlist	4.2061		3.82736		Destabilizing	0.72239		0.432914	4.51962	4.2061	Destabilizing	0.501474	0.72239	TRUE	0.262															Uncertain	Uncertain	Uncertain	Uncertain	Uncertain	Uncertain	Uncertain						Uncertain	Uncertain
Y468C	NP_006222:p.Tyr468Cys	hg19,12:g.133249820T>C, hg38,12:g.132673234T>C			0.64	cBioPortal,clinvar,saturation_mutlist	2.79319		3.16086		Uncertain	0.59976		0.752349	3.04087	2.79319	Uncertain	0.474222	0.59976	TRUE	0.328
Y468H	NP_006222:p.Tyr468His	hg19,12:g.132673235A>G, hg19,12:g.133249821A>G, hg38,12:g.132673235A>G				cBioPortal,clinvar,saturation_mutlist	1.87955		1.83414		Neutral	0.75967		0.758863	1.70883	1.87955	Neutral	0.337806	0.75967	TRUE	0.328
Y468S	NP_006222:p.Tyr468Ser	hg19,12:g.133249820T>G, hg38,12:g.132673234T>G			0.623	clinvar,saturation_mutlist	3.73652		3.60315		Destabilizing	0.54633		0.921723	3.56545	3.73652	Destabilizing	0.452868	0.54633	TRUE	0.328
L469P	NP_006222:p.Leu469Pro	hg19,12:g.133249817A>G, hg38,12:g.132673231A>G			0.521	clinvar,saturation_mutlist	7.51835		9.21116		Destabilizing	1.82313		0.112887	9.05196	7.51835	Destabilizing	0.950442	1.82313	TRUE	0.357															Uncertain	Uncertain	Uncertain	Uncertain	Uncertain	Uncertain	Uncertain						Uncertain	Uncertain
L469V	NP_006222:p.Leu469Val	hg19,12:g.133249818G>C, hg38,12:g.132673232G>C			0.218	cBioPortal,clinvar,saturation_mutlist	2.62043		1.72661		Uncertain	0.54657		0.213593	1.76214	2.62043	Uncertain	0.311958	0.54657	TRUE	0.357															Uncertain	Uncertain	Uncertain	Uncertain	Uncertain	Uncertain	Uncertain						Uncertain	Uncertain
Y470C	NP_006222:p.Tyr470Cys	hg19,12:g.133249814T>C, hg38,12:g.132673228T>C			0.634	clinvar,saturation_mutlist	4.94148		4.56076		Destabilizing	0.4628		0.365291	4.40426	4.94148	Destabilizing	0.297493	0.4628	TRUE	0.38
Y470H	NP_006222:p.Tyr470His	hg19,12:g.133249815A>G, hg38,12:g.132673229A>G			0.652	clinvar,saturation_mutlist	3.26821		2.27191		Uncertain	0.49191		0.190595	2.27071	3.26821	Uncertain	0.235435	0.49191	TRUE	0.38
M471K	NP_006222:p.Met471Lys	hg19,12:g.133249811A>T, hg38,12:g.132673225A>T			0.549	clinvar,saturation_mutlist	1.14045		1.25808		Neutral	0.22155		0.257898	1.48618	1.14045	Neutral	0.230145	0.22155	TRUE	0.315															Uncertain	Uncertain	Uncertain	Uncertain	Uncertain	Uncertain	Uncertain						Uncertain	Uncertain
M471L	NP_006222:p.Met471Leu	hg19,12:g.133249812T>A, hg38,12:g.132673226T>A		1.19291e-05	0.343	cBioPortal,COSMIC,clinvar,saturation_mutlist	0.18632		-0.137638		Neutral	0.2273		0.216175	-0.04043	0.18632	Neutral	0.266756	0.2273	TRUE	0.315															Uncertain	Uncertain	Uncertain	Uncertain	Uncertain	Uncertain	Uncertain						Uncertain	Uncertain
M471V	NP_006222:p.Met471Val	hg19,12:g.133249812T>C, hg38,12:g.132673226T>C	3.18573e-05	7.95273e-06	0.545	cBioPortal,clinvar,saturation_mutlist	1.78749		0.536662		Neutral	0.55004		0.406065	0.735312	1.78749	Neutral	0.28494	0.55004	TRUE	0.315															Uncertain	Uncertain	Uncertain	Uncertain	Uncertain	Uncertain	Uncertain						Uncertain	Uncertain
[truncated: 63 more columns]
