# Supplementary material for: Interpreting the effects of DNA polymerase variants at the structural level
Source: Mol Oncol. 2026 May 27:10.1002/1878-0261.70255. Online ahead of print. doi: 10.1002/1878-0261.70255 (PMC13398764; doi:10.1002/1878-0261.70255)
Supplement: Supplementary file 11 — Table S6. ACMG‐based PP3, BP4, and PM1‐like evidence for all POLE (S5) and POLD1 (S6) variants analyzed in MAVISp. [file MOL2-9999-0-s006.xlsx]

## Sheet: POLD1_vus_acmg_results_v2
Mutation	HGVSp	HGVSg	gnomAD genome allele frequency	gnomAD exome allele frequency	REVEL score	Mutation sources	Stability (FoldX5, kcal/mol) [md]	Stability (Rosetta Cartddg2020, kcal/mol) [md]	Stability (RaSP, kcal/mol) [md]	Stability classification, (Rosetta, FoldX) [md]	Stability classification, (RaSP, FoldX) [md]	Stability (FoldX5, kcal/mol, st. dev.) [md]	Stability (Rosetta Cartddg2020, kcal/mol, st. dev.) [md]	Stability (RaSP, kcal/mol, st. dev.) [md]	Stability (RaSP, kcal/mol) [md_25]	Stability (FoldX5, kcal/mol) [md_25]	Stability classification, (RaSP, FoldX) [md_25]	Stability (RaSP, kcal/mol, st. dev.) [md_25]	Stability (FoldX5, kcal/mol, st. dev.) [md_25]	EFoldMine - part of early folding region	EFoldMine score	Local Int. (Binding with PCNA_9B8T_AD, heterodimer, FoldX5, kcal/mol) [md]	Local Int. (Binding with CDC45_7PLO, heterodimer, FoldX5, kcal/mol) [md]	Local Int. (Binding with MCM5_7PLO, heterodimer, FoldX5, kcal/mol) [md]	Local Int. (Binding with PCNA_9B8T_AB, heterodimer, FoldX5, kcal/mol) [md]	Local Int. (Binding with MCM2_7PLO, heterodimer, FoldX5, kcal/mol) [md]	Local Int. (Binding with POLE2_7PLO, heterodimer, FoldX5, kcal/mol) [md]	Local Int. (Binding with PCNA_9B8T_AC, heterodimer, FoldX5, kcal/mol) [md]	Local Int. (Binding with PCNA_9B8T_AD, heterodimer, Rosetta Talaris 2014, kcal/mol) [md]	Local Int. (Binding with CDC45_7PLO, heterodimer, Rosetta Talaris 2014, kcal/mol) [md]	Local Int. (Binding with MCM5_7PLO, heterodimer, Rosetta Talaris 2014, kcal/mol) [md]	Local Int. (Binding with PCNA_9B8T_AB, heterodimer, Rosetta Talaris 2014, kcal/mol) [md]	Local Int. (Binding with MCM2_7PLO, heterodimer, Rosetta Talaris 2014, kcal/mol) [md]	Local Int. (Binding with POLE2_7PLO, heterodimer, Rosetta Talaris 2014, kcal/mol) [md]	Local Int. (Binding with PCNA_9B8T_AC, heterodimer, Rosetta Talaris 2014, kcal/mol) [md]	Local Int. classification (MCM5_7PLO) [md]	Local Int. classification (PCNA_9B8T_AD) [md]	Local Int. classification (PCNA_9B8T_AB) [md]	Local Int. classification (CDC45_7PLO) [md]	Local Int. classification (POLE2_7PLO) [md]	Local Int. classification (MCM2_7PLO) [md]	Local Int. classification (PCNA_9B8T_AC) [md]	Local Int. With DNA (9F6I_27-1175_retromut_arrest, heterodimer, FoldX5, kcal/mol) [md]	Local Int. With DNA (9B8T_24-1198_retromut_closed, heterodimer, FoldX5, kcal/mol) [md]	Local Int. With DNA (9F6K_27-1175_frayed, heterodimer, FoldX5, kcal/mol) [md]	Local Int. With DNA (9F6L_27-1175_mismatch_excision, heterodimer, FoldX5, kcal/mol) [md]	Local Int. With DNA (9B8S_27-1198_retromut_open, heterodimer, FoldX5, kcal/mol) [md]	Local Int. With DNA classification (9F6I_27-1175_retromut_arrest) [md]	Local Int. With DNA classification (9B8T_24-1198_retromut_closed) [md]
W304G	NP_002682:p.Trp304Gly	hg19,19:g.50905938T>G, hg38,19:g.50402681T>G			0.424	clinvar,saturation_mutlist	3.2714		5.88834		Destabilizing	0.61157		0.233952	5.49137	3.2714	Destabilizing	0.891779	0.61157	FALSE	0.026
W304R	NP_002682:p.Trp304Arg	hg19,19:g.50905938T>C, hg38,19:g.50402681T>C		4.1953e-06	0.492	clinvar,saturation_mutlist	2.03422		4.37764		Uncertain	0.6685		0.27394	4.23197	2.03422	Uncertain	0.840102	0.6685	FALSE	0.026
W304S	NP_002682:p.Trp304Ser	hg19,19:g.50905939G>C, hg38,19:g.50402682G>C			0.389	clinvar,saturation_mutlist	3.1761		5.25808		Destabilizing	0.6687		0.273868	4.92152	3.1761	Destabilizing	0.87317	0.6687	FALSE	0.026
Q305H	NP_002682:p.Gln305His	hg19,19:g.50905943G>T, hg38,19:g.50402686G>T			0.184	clinvar,saturation_mutlist	0.7488		-0.0399698		Neutral	0.36353		0.0496799	-0.0930005	0.7488	Neutral	0.256944	0.36353	FALSE	0.028
Q305R	NP_002682:p.Gln305Arg	hg19,19:g.50905942A>G, hg38,19:g.50402685A>G			0.25	clinvar,saturation_mutlist	0.15855		-0.164833		Neutral	0.4355		0.0528536	-0.147509	0.15855	Neutral	0.210105	0.4355	FALSE	0.028
R306C	NP_002682:p.Arg306Cys	hg19,19:g.50402687C>T, hg19,19:g.50905944C>T, hg38,19:g.50402687C>T	3.18654e-05	4.17784e-06	0.19	cBioPortal,COSMIC,clinvar,saturation_mutlist	0.63135		1.27259		Neutral	0.36108		0.0683744	1.25115	0.63135	Neutral	0.130664	0.36108	FALSE	0.035
R306H	NP_002682:p.Arg306His	hg19,19:g.50905945G>A, hg38,19:g.50402688G>A	6.37227e-05	1.67084e-05	0.142	cBioPortal,COSMIC,clinvar,saturation_mutlist	0.85124		0.289058		Neutral	0.34863		0.15507	0.24368	0.85124	Neutral	0.12482	0.34863	FALSE	0.035
I307M	NP_002682:p.Ile307Met	hg19,19:g.50905949T>G, hg38,19:g.50402692T>G			0.268	clinvar,saturation_mutlist	-0.78359		1.14752		Neutral	0.48354		0.142608	1.07544	-0.78359	Neutral	0.195151	0.48354	FALSE	0.069
I307T	NP_002682:p.Ile307Thr	hg19,19:g.50905948T>C, hg38,19:g.50402691T>C			0.218	clinvar,saturation_mutlist	1.71481		1.88516		Neutral	0.38767		0.0614381	2.07835	1.71481	Uncertain	0.261128	0.38767	FALSE	0.069
A308T	NP_002682:p.Ala308Thr	hg19,19:g.50905950G>A, hg38,19:g.50402693G>A			0.351	clinvar,saturation_mutlist	1.82643		1.44409		Neutral	0.96601		0.189948	1.48183	1.82643	Neutral	0.881671	0.96601	FALSE	0.09
A308V	NP_002682:p.Ala308Val	hg19,19:g.50402694C>T, hg19,19:g.50905951C>T, hg38,19:g.50402694C>T	6.37267e-05	1.6632e-05	0.294	cBioPortal,COSMIC,clinvar,saturation_mutlist	0.76117		0.996138		Neutral	1.03627		0.32889	1.0058	0.76117	Neutral	1.11285	1.03627	FALSE	0.09
P309S	NP_002682:p.Pro309Ser	hg19,19:g.50905953C>T, hg38,19:g.50402696C>T			0.445	clinvar,saturation_mutlist	1.19201		0.29793		Neutral	0.60475		0.526307	0.435732	1.19201	Neutral	0.373607	0.60475	FALSE	0.098
L310F	NP_002682:p.Leu310Phe	hg19,19:g.50905958G>C, hg38,19:g.50402701G>C		8.20742e-06	0.219	clinvar,saturation_mutlist	-0.64783		0.864241		Neutral	0.74099		0.280924	0.398513	-0.64783	Neutral	0.598733	0.74099	FALSE	0.093
L310S	NP_002682:p.Leu310Ser	hg19,19:g.50905957T>C, hg38,19:g.50402700T>C			0.438	clinvar,saturation_mutlist	4.2625		3.52993		Destabilizing	0.4002		0.259092	3.71908	4.2625	Destabilizing	0.377283	0.4002	FALSE	0.093
L310V	NP_002682:p.Leu310Val	hg19,19:g.50905956T>G, hg38,19:g.50402699T>G		4.11019e-06	0.204	clinvar,saturation_mutlist	1.99396		1.62146		Neutral	0.56094		0.276356	1.65256	1.99396	Neutral	0.301753	0.56094	FALSE	0.093
R311C	NP_002682:p.Arg311Cys	hg19,19:g.50402702C>T, hg19,19:g.50905959C>T, hg38,19:g.50402702C>T	3.18695e-05	1.2337e-05	0.405	cBioPortal,COSMIC,clinvar,saturation_mutlist	1.68232		1.92531		Neutral	0.65188		0.210057	1.73589	1.68232	Neutral	0.287325	0.65188	FALSE	0.085
R311H	NP_002682:p.Arg311His	hg19,19:g.50905960G>A, hg38,19:g.50402703G>A		1.2301e-05	0.448	cBioPortal,clinvar,saturation_mutlist	1.23276		0.572916		Neutral	0.7444		0.0258399	0.605824	1.23276	Neutral	0.295966	0.7444	FALSE	0.085
R311P	NP_002682:p.Arg311Pro	hg19,19:g.50402703G>C, hg19,19:g.50905960G>C, hg38,19:g.50402703G>C			0.503	cBioPortal,clinvar,saturation_mutlist	3.18135		4.73082		Destabilizing	1.20218		0.731595	4.78606	3.18135	Destabilizing	0.876718	1.20218	FALSE	0.085
R311S	NP_002682:p.Arg311Ser	hg19,19:g.50905959C>A, hg38,19:g.50402702C>A		0	0.378	clinvar,saturation_mutlist	2.56686		2.40344		Uncertain	1.06652		0.279439	2.1441	2.56686	Uncertain	0.307528	1.06652	FALSE	0.085
V312L	NP_002682:p.Val312Leu	hg19,19:g.50905962G>T, hg38,19:g.50402705G>T		8.18391e-06	0.238	clinvar,saturation_mutlist	-0.91214		-0.0294699		Neutral	0.59313		0.443529	0.300578	-0.91214	Neutral	0.481017	0.59313	FALSE	0.14
V312M	NP_002682:p.Val312Met	hg19,19:g.50402705G>A, hg19,19:g.50905962G>A, hg38,19:g.50402705G>A	6.37267e-05	3.27356e-05	0.294	cBioPortal,COSMIC,clinvar,saturation_mutlist	-0.49722		0.908364		Neutral	0.78956		0.562798	1.19256	-0.49722	Neutral	0.563881	0.78956	FALSE	0.14
L313I	NP_002682:p.Leu313Ile	hg19,19:g.50905965C>A, hg38,19:g.50402708C>A			0.382	clinvar,saturation_mutlist	1.79075		1.13832		Neutral	1.08007		0.250624	1.35634	1.79075	Neutral	0.283101	1.08007	FALSE	0.15
S314G	NP_002682:p.Ser314Gly	hg19,19:g.50402711A>G, hg19,19:g.50905968A>G, hg38,19:g.50402711A>G				cBioPortal,clinvar,saturation_mutlist	1.08929		1.13663		Neutral	0.56404		0.147436	1.23908	1.08929	Neutral	0.204091	0.56404	FALSE	0.125
S314I	NP_002682:p.Ser314Ile	hg19,19:g.50905969G>T, hg38,19:g.50402712G>T			0.489	clinvar,saturation_mutlist	-0.10621		0.098094		Neutral	1.95367		0.377447	-0.214305	-0.10621	Neutral	0.676539	1.95367	FALSE	0.125
S314N	NP_002682:p.Ser314Asn	hg19,19:g.50402712G>A, hg19,19:g.50905969G>A, hg19,19:g.50905969_50905970delinsAT, hg38,19:g.50402712G>A, hg38,19:g.50402712_50402713delinsAT			0.372	cBioPortal,COSMIC,clinvar,saturation_mutlist	2.1315		0.533963		Uncertain	1.49339		0.402814	0.289092	2.1315	Uncertain	0.358841	1.49339	FALSE	0.125
S314T	NP_002682:p.Ser314Thr	hg19,19:g.50905969G>C, hg38,19:g.50402712G>C			0.374	clinvar,saturation_mutlist	-0.70143		-0.122366		Neutral	0.95675		0.242423	-0.269223	-0.70143	Neutral	0.317727	0.95675	FALSE	0.125
F315L	NP_002682:p.Phe315Leu	hg19,19:g.50905973C>G, hg38,19:g.50402716C>G			0.315	clinvar,saturation_mutlist	2.2993		2.08222		Uncertain	0.90404		0.436137	1.58126	2.2993	Uncertain	0.606909	0.90404	FALSE	0.124
F315S	NP_002682:p.Phe315Ser	hg19,19:g.50905972T>C, hg38,19:g.50402715T>C			0.578	clinvar,saturation_mutlist	3.82398		5.10282		Destabilizing	0.72255		0.15807	4.50117	3.82398	Destabilizing	0.510478	0.72255	FALSE	0.124
D316G	NP_002682:p.Asp316Gly	hg19,19:g.50402718A>G, hg19,19:g.50905975A>G, hg38,19:g.50402718A>G			0.773	cBioPortal,COSMIC,clinvar,saturation_mutlist	-1.71303		1.00085		Neutral	0.72274		0.0358132	1.30079	-1.71303	Neutral	0.24343	0.72274	FALSE	0.106
D316H	NP_002682:p.Asp316His	hg19,19:g.50905974G>C, hg38,19:g.50402717G>C		4.09058e-06	0.743	clinvar,saturation_mutlist	-2.23623		-0.358902		Uncertain	1.25445		0.0796901	-0.294895	-2.23623	Uncertain	0.265567	1.25445	FALSE	0.106
D316N	NP_002682:p.Asp316Asn	hg19,19:g.50402717G>A, hg19,19:g.50905974G>A, hg38,19:g.50402717G>A			0.587	cBioPortal,COSMIC,clinvar,saturation_mutlist	-1.73478		0.0214275		Neutral	0.75728		0.0649737	0.14899	-1.73478	Neutral	0.23858	0.75728	FALSE	0.106
I317M	NP_002682:p.Ile317Met	hg19,19:g.50905979C>G, hg38,19:g.50402722C>G			0.412	clinvar,saturation_mutlist	0.45565		1.51571		Neutral	0.87885		0.415409	1.62719	0.45565	Neutral	0.432632	0.87885	FALSE	0.122
I317N	NP_002682:p.Ile317Asn	hg19,19:g.50905978T>A, hg38,19:g.50402721T>A			0.51	clinvar,saturation_mutlist	3.15337		3.03436		Destabilizing	0.89145		0.257928	3.11419	3.15337	Destabilizing	0.317196	0.89145	FALSE	0.122
I317T	NP_002682:p.Ile317Thr	hg19,19:g.50905978T>C, hg38,19:g.50402721T>C			0.531	clinvar,saturation_mutlist	1.53215		2.69336		Uncertain	0.88553		0.198504	2.68817	1.53215	Uncertain	0.285567	0.88553	FALSE	0.122
I317V	NP_002682:p.Ile317Val	hg19,19:g.50905977A>G, hg38,19:g.50402720A>G		0	0.32	clinvar,saturation_mutlist	1.14146		0.914941		Neutral	0.50325		0.0483705	0.882368	1.14146	Neutral	0.195588	0.50325	FALSE	0.122
E318A	NP_002682:p.Glu318Ala	hg19,19:g.50905981A>C, hg38,19:g.50402724A>C			0.664	clinvar,saturation_mutlist	0.70231		0.269411		Neutral	0.61981		0.185961	0.302068	0.70231	Neutral	0.220446	0.61981	FALSE	0.084
E318G	NP_002682:p.Glu318Gly	hg19,19:g.50905981A>G, hg38,19:g.50402724A>G			0.665	cBioPortal,clinvar,saturation_mutlist	1.84159		1.48629		Neutral	0.66865		0.40262	1.76092	1.84159	Neutral	0.369042	0.66865	FALSE	0.084
E318K	NP_002682:p.Glu318Lys	hg19,19:g.50402723G>A, hg19,19:g.50905980G>A, hg38,19:g.50402723G>A		4.11123e-06	0.6	cBioPortal,COSMIC,clinvar,saturation_mutlist	-1.00149		0.350595		Neutral	0.75722		0.442044	0.433189	-1.00149	Neutral	0.324238	0.75722	FALSE	0.084
E318Q	NP_002682:p.Glu318Gln	hg19,19:g.50905980G>C, hg38,19:g.50402723G>C			0.567	clinvar,saturation_mutlist	-0.28776		0.124684		Neutral	0.47363		0.280199	0.212811	-0.28776	Neutral	0.240583	0.47363	FALSE	0.084
C319F	NP_002682:p.Cys319Phe	hg19,19:g.50905984G>T, hg38,19:g.50402727G>T			0.586	clinvar,saturation_mutlist	1.68708		-0.103289		Neutral	2.72977		0.327039	0.191495	1.68708	Neutral	0.850142	2.72977	FALSE	0.108
C319G	NP_002682:p.Cys319Gly	hg19,19:g.50905983T>G, hg38,19:g.50402726T>G			0.514	clinvar,saturation_mutlist	2.48141		2.41219		Uncertain	0.65407		0.181043	2.44199	2.48141	Uncertain	0.429183	0.65407	FALSE	0.108
C319Y	NP_002682:p.Cys319Tyr	hg19,19:g.50905984G>A, hg38,19:g.50402727G>A			0.578	cBioPortal,COSMIC,clinvar,saturation_mutlist	2.09335		0.786639		Uncertain	2.47268		0.444532	0.824898	2.09335	Uncertain	1.09327	2.47268	FALSE	0.108
A320S	NP_002682:p.Ala320Ser	hg19,19:g.50905986G>T, hg38,19:g.50402729G>T			0.243	COSMIC,clinvar,saturation_mutlist	0.83519		1.07219		Neutral	0.53797		0.130926	1.11664	0.83519	Neutral	0.329058	0.53797	FALSE	0.103
A320T	NP_002682:p.Ala320Thr	hg19,19:g.50905986G>A, hg38,19:g.50402729G>A		4.14759e-06	0.261	cBioPortal,clinvar,saturation_mutlist	1.55365		0.811026		Neutral	0.87564		0.109076	0.751413	1.55365	Neutral	0.303185	0.87564	FALSE	0.103
G321S	NP_002682:p.Gly321Ser	hg19,19:g.50905989G>A, hg38,19:g.50402732G>A	0.000159439	0.000372745	0.363	cBioPortal,clinvar,saturation_mutlist	2.51497		0.542104		Uncertain	2.48993		0.15721	1.07405	2.51497	Uncertain	0.801321	2.48993	FALSE	0.048
R322C	NP_002682:p.Arg322Cys	hg19,19:g.50905992C>T, hg38,19:g.50402735C>T	3.18715e-05	2.4846e-05	0.274	cBioPortal,clinvar,saturation_mutlist	1.61365		1.42242		Neutral	0.5082		0.3191	1.30464	1.61365	Neutral	0.211157	0.5082	FALSE	0.017
R322G	NP_002682:p.Arg322Gly	hg19,19:g.50905992C>G, hg38,19:g.50402735C>G			0.241	clinvar,saturation_mutlist	2.03596		1.53783		Uncertain	0.6582		0.352122	1.43671	2.03596	Uncertain	0.304123	0.6582	FALSE	0.017
R322H	NP_002682:p.Arg322His	hg19,19:g.50905993G>A, hg38,19:g.50402736G>A		2.08084e-05	0.269	cBioPortal,COSMIC,clinvar,saturation_mutlist	1.37877		0.50932		Neutral	0.55413		0.373111	0.372937	1.37877	Neutral	0.238513	0.55413	FALSE	0.017
R322L	NP_002682:p.Arg322Leu	hg19,19:g.50905993G>T, hg38,19:g.50402736G>T			0.226	cBioPortal,clinvar,saturation_mutlist	1.12083		-0.0120349		Neutral	0.70432		0.222703	-0.0595876	1.12083	Neutral	0.169532	0.70432	FALSE	0.017
R322P	NP_002682:p.Arg322Pro	hg19,19:g.50905993G>C, hg38,19:g.50402736G>C			0.325	clinvar,saturation_mutlist	2.39327		4.46285		Uncertain	1.68989		1.7169	4.00416	2.39327	Uncertain	1.0409	1.68989	FALSE	0.017
R322S	NP_002682:p.Arg322Ser	hg19,19:g.50905992C>A, hg38,19:g.50402735C>A			0.199	clinvar,saturation_mutlist	1.17621		1.03839		Neutral	0.6164		0.411866	0.935109	1.17621	Neutral	0.323253	0.6164	FALSE	0.017
K323E	NP_002682:p.Lys323Glu	hg19,19:g.50905995A>G, hg38,19:g.50402738A>G			0.316	clinvar,saturation_mutlist	0.71135		0.218131		Neutral	0.88993		0.476403	0.0974621	0.71135	Neutral	0.407011	0.88993	FALSE	0.017
K323N	NP_002682:p.Lys323Asn	hg19,19:g.50905997A>T, hg38,19:g.50402740A>T			0.123	clinvar,saturation_mutlist	0.39782		0.0128839		Neutral	0.53987		0.226497	0.068138	0.39782	Neutral	0.265549	0.53987	FALSE	0.017
K323Q	NP_002682:p.Lys323Gln	hg19,19:g.50905995A>C, hg38,19:g.50402738A>C			0.208	clinvar,saturation_mutlist	0.37288		0.183131		Neutral	0.61961		0.215376	0.116116	0.37288	Neutral	0.25203	0.61961	FALSE	0.017
K323R	NP_002682:p.Lys323Arg	hg19,19:g.50905996A>G, hg38,19:g.50402739A>G			0.208	clinvar,saturation_mutlist	0.07598		-0.201876		Neutral	0.41549		0.270852	-0.242832	0.07598	Neutral	0.202044	0.41549	FALSE	0.017
K323T	NP_002682:p.Lys323Thr	hg19,19:g.50905996A>C, hg38,19:g.50402739A>C			0.27	clinvar,saturation_mutlist	0.7396		0.173212		Neutral	0.64496		0.279329	0.162505	0.7396	Neutral	0.311069	0.64496	FALSE	0.017
G324A	NP_002682:p.Gly324Ala	hg19,19:g.50906310G>C, hg38,19:g.50403053G>C			0.447	clinvar,saturation_mutlist	3.28518		1.40496		Uncertain	1.50654		0.663804	1.30087	3.28518	Uncertain	0.703487	1.50654	FALSE	0.049
G324C	NP_002682:p.Gly324Cys	hg19,19:g.50905998G>T, hg38,19:g.50402741G>T			0.508	clinvar,saturation_mutlist	4.46553		2.20172		Uncertain	2.37642		0.862045	1.94841	4.46553	Uncertain	0.780575	2.37642	FALSE	0.049
G324D	NP_002682:p.Gly324Asp	hg19,19:g.50906310G>A, hg38,19:g.50403053G>A		1.23393e-05	0.454	clinvar,saturation_mutlist	7.34442		2.44474		Uncertain	3.63871		0.861924	2.18173	7.34442	Uncertain	0.845769	3.63871	FALSE	0.049
G324R	NP_002682:p.Gly324Arg	hg19,19:g.50905998G>C, hg38,19:g.50402741G>C			0.489	clinvar,saturation_mutlist	6.90449		1.61241		Uncertain	3.991		1.2327	1.52037	6.90449	Uncertain	1.03396	3.991	FALSE	0.049
G324S	NP_002682:p.Gly324Ser	hg19,19:g.50905998G>A, hg38,19:g.50402741G>A		4.15918e-06	0.395	clinvar,saturation_mutlist	4.58787		2.06085		Uncertain	2.29893		0.83356	1.70279	4.58787	Uncertain	0.602433	2.29893	FALSE	0.049
G324V	NP_002682:p.Gly324Val	hg19,19:g.50403053G>T, hg19,19:g.50906310G>T, hg38,19:g.50403053G>T			0.456	cBioPortal,COSMIC,clinvar,saturation_mutlist	7.38582		2.73498		Uncertain	3.79899		1.5187	2.42714	7.38582	Uncertain	1.14445	3.79899	FALSE	0.049
I325N	NP_002682:p.Ile325Asn	hg19,19:g.50906313T>A, hg38,19:g.50403056T>A			0.17	clinvar,saturation_mutlist	0.92281		0.97882		Neutral	0.36346		0.277044	1.07404	0.92281	Neutral	0.366777	0.36346	FALSE	0.095
I325T	NP_002682:p.Ile325Thr	hg19,19:g.50906313T>C, hg38,19:g.50403056T>C			0.165	clinvar,saturation_mutlist	0.69731		0.945358		Neutral	0.33237		0.186839	0.978031	0.69731	Neutral	0.314857	0.33237	FALSE	0.095
I325V	NP_002682:p.Ile325Val	hg19,19:g.50906312A>G, hg38,19:g.50403055A>G		4.90767e-05	0.041	clinvar,saturation_mutlist	0.43244		0.486422		Neutral	0.12971		0.116286	0.367636	0.43244	Neutral	0.204115	0.12971	FALSE	0.095
P327L	NP_002682:p.Pro327Leu	hg19,19:g.50906319C>T, hg38,19:g.50403062C>T			0.398	cBioPortal,clinvar,saturation_mutlist	1.91542		-0.323758		Neutral	1.16576		0.193115	-0.571499	1.91542	Neutral	0.382909	1.16576	FALSE	0.055
P327S	NP_002682:p.Pro327Ser	hg19,19:g.50906318C>T, hg38,19:g.50403061C>T			0.645	clinvar,saturation_mutlist	2.56033		0.66208		Uncertain	0.81374		0.0827711	0.547347	2.56033	Uncertain	0.3206	0.81374	FALSE	0.055
P327T	NP_002682:p.Pro327Thr	hg19,19:g.50906318C>A, hg38,19:g.50403061C>A			0.646	clinvar,saturation_mutlist	2.7819		0.431385		Uncertain	1.04626		0.132357	0.304267	2.7819	Uncertain	0.292042	1.04626	FALSE	0.055
E328D	NP_002682:p.Glu328Asp	hg19,19:g.50906323G>C, hg19,19:g.50906323G>T, hg38,19:g.50403066G>C, hg38,19:g.50403066G>T			0.1	clinvar,saturation_mutlist	0.29299		0.139874		Neutral	0.49397		0.212529	0.145743	0.29299	Neutral	0.203319	0.49397	FALSE	0.016
P329S	NP_002682:p.Pro329Ser	hg19,19:g.50906324C>T, hg38,19:g.50403067C>T			0.153	cBioPortal,COSMIC,clinvar,saturation_mutlist	2.55726		0.300997		Uncertain	0.50462		0.296832	0.0820118	2.55726	Uncertain	0.28071	0.50462	FALSE	0.013
E330A	NP_002682:p.Glu330Ala	hg19,19:g.50906328A>C, hg38,19:g.50403071A>C			0.198	clinvar,saturation_mutlist	0.52414		0.713207		Neutral	0.34596		0.309858	0.498197	0.52414	Neutral	0.178621	0.34596	FALSE	0.008
E330G	NP_002682:p.Glu330Gly	hg19,19:g.50906328A>G, hg38,19:g.50403071A>G			0.159	clinvar,saturation_mutlist	1.00854		1.3049		Neutral	0.3547		0.130668	1.12245	1.00854	Neutral	0.215382	0.3547	FALSE	0.008
E330Q	NP_002682:p.Glu330Gln	hg19,19:g.50906327G>C, hg38,19:g.50403070G>C			0.019	clinvar,saturation_mutlist	0.03685		0.611973		Neutral	0.35237		0.204577	0.398565	0.03685	Neutral	0.186655	0.35237	FALSE	0.008
R331P	NP_002682:p.Arg331Pro	hg19,19:g.50906331G>C, hg38,19:g.50403074G>C			0.074	clinvar,saturation_mutlist	2.84193		3.15179		Uncertain	1.05798		0.483309	3.84088	2.84193	Uncertain	0.902337	1.05798	FALSE	0.007
R331Q	NP_002682:p.Arg331Gln	hg19,19:g.50906331G>A, hg38,19:g.50403074G>A		2.34924e-05	0.033	cBioPortal,clinvar,saturation_mutlist	0.55034		0.486159		Neutral	0.39034		0.100724	0.5308	0.55034	Neutral	0.133099	0.39034	FALSE	0.007
R331W	NP_002682:p.Arg331Trp	hg19,19:g.50403073C>T, hg19,19:g.50906330C>T, hg38,19:g.50403073C>T		5.89393e-06	0.046	cBioPortal,clinvar,saturation_mutlist	0.73102		-0.342699		Neutral	0.65355		0.0536979	-0.267204	0.73102	Neutral	0.15731	0.65355	FALSE	0.007
D332N	NP_002682:p.Asp332Asn	hg19,19:g.50906333G>A, hg38,19:g.50403076G>A			0.484	clinvar,saturation_mutlist	2.15974		1.42492		Uncertain	1.07436		0.314866	1.4319	2.15974	Uncertain	0.565489	1.07436	FALSE	0.013
D332Y	NP_002682:p.Asp332Tyr	hg19,19:g.50906333G>T, hg38,19:g.50403076G>T			0.62	clinvar,saturation_mutlist	3.6501		2.25694		Uncertain	2.27916		0.737653	2.38176	3.6501	Uncertain	1.00817	2.27916	FALSE	0.013
P333L	NP_002682:p.Pro333Leu	hg19,19:g.50906337C>T, hg38,19:g.50403080C>T			0.33	clinvar,saturation_mutlist	1.83498		-0.660967		Neutral	0.98642		0.124141	-0.570935	1.83498	Neutral	0.208149	0.98642	FALSE	0.033
P333S	NP_002682:p.Pro333Ser	hg19,19:g.50906336C>T, hg38,19:g.50403079C>T			0.193	clinvar,saturation_mutlist	2.41235		0.397121		Uncertain	0.87968		0.388631	0.496049	2.41235	Uncertain	0.276571	0.87968	FALSE	0.033
V334F	NP_002682:p.Val334Phe	hg19,19:g.50906339G>T, hg38,19:g.50403082G>T			0.566	clinvar,saturation_mutlist	4.66877		2.4095		Uncertain	2.56085		0.706499	2.37727	4.66877	Uncertain	0.820066	2.56085	FALSE	0.108
I335V	NP_002682:p.Ile335Val	hg19,19:g.50906342A>G, hg38,19:g.50403085A>G			0.236	COSMIC,clinvar,saturation_mutlist	0.98734		0.739716		Neutral	0.30687		0.231474	0.836284	0.98734	Neutral	0.201512	0.30687	TRUE	0.17
Q336H	NP_002682:p.Gln336His	hg19,19:g.50906347G>T, hg38,19:g.50403090G>T			0.341	clinvar,saturation_mutlist	0.41416		0.72624		Neutral	1.38108		0.689813	0.559969	0.41416	Neutral	0.332777	1.38108	TRUE	0.227
Q336K	NP_002682:p.Gln336Lys	hg19,19:g.50906345C>A, hg38,19:g.50403088C>A			0.41	clinvar,saturation_mutlist	-0.88856		3.14123		Uncertain	0.96441		0.514368	2.22262	-0.88856	Uncertain	0.740556	0.96441	TRUE	0.227
Q336P	NP_002682:p.Gln336Pro	hg19,19:g.50906346A>C, hg38,19:g.50403089A>C			0.443	clinvar,saturation_mutlist	5.46018		5.23263		Destabilizing	1.35467		0.343032	5.15412	5.46018	Destabilizing	0.622672	1.35467	TRUE	0.227
Q336R	NP_002682:p.Gln336Arg	hg19,19:g.50906346A>G, hg38,19:g.50403089A>G			0.451	clinvar,saturation_mutlist	2.27568		2.11728		Uncertain	1.74444		0.638403	1.25487	2.27568	Uncertain	0.656516	1.74444	TRUE	0.227
C338G	NP_002682:p.Cys338Gly	hg19,19:g.50906351T>G, hg38,19:g.50403094T>G			0.273	clinvar,saturation_mutlist	3.12011		2.40849		Uncertain	0.88252		0.281166	2.46814	3.12011	Uncertain	0.358806	0.88252	TRUE	0.263
C338Y	NP_002682:p.Cys338Tyr	hg19,19:g.50906352G>A, hg38,19:g.50403095G>A			0.186	clinvar,saturation_mutlist	10.5722		1.9899		Uncertain	3.48252		0.772886	1.30734	10.5722	Uncertain	1.65461	3.48252	TRUE	0.263
S339A	NP_002682:p.Ser339Ala	hg19,19:g.50906354T>G, hg38,19:g.50403097T>G		1.73098e-05	0.139	clinvar,saturation_mutlist	-0.48467		-0.825462		Neutral	0.45117		0.16693	-0.61395	-0.48467	Neutral	0.365602	0.45117	TRUE	0.183
S339L	NP_002682:p.Ser339Leu	hg19,19:g.50906355C>T, hg38,19:g.50403098C>T		5.75924e-06	0.184	cBioPortal,COSMIC,clinvar,saturation_mutlist	-1.82373		-0.814053		Neutral	2.00474		0.436096	-1.43509	-1.82373	Neutral	0.421887	2.00474	TRUE	0.183
G341D	NP_002682:p.Gly341Asp	hg19,19:g.50906361G>A, hg38,19:g.50403104G>A			0.224	clinvar,saturation_mutlist	2.52226		2.59758		Uncertain	2.3532		0.550004	2.83757	2.52226	Uncertain	1.94793	2.3532	FALSE	0.108
G341V	NP_002682:p.Gly341Val	hg19,19:g.50906361G>T, hg38,19:g.50403104G>T			0.085	clinvar,saturation_mutlist	-0.15823		0.996081		Neutral	2.0779		0.783392	1.01333	-0.15823	Neutral	2.35072	2.0779	FALSE	0.108
L342P	NP_002682:p.Leu342Pro	hg19,19:g.50906364T>C, hg38,19:g.50403107T>C			0.176	clinvar,saturation_mutlist	4.93147		8.72589		Destabilizing	1.0793		0.243946	7.63304	4.93147	Destabilizing	1.01543	1.0793	FALSE	0.064
R343C	NP_002682:p.Arg343Cys	hg19,19:g.50403109C>T, hg19,19:g.50906366C>T, hg38,19:g.50403109C>T	3.18817e-05	1.15806e-05	0.269	cBioPortal,COSMIC,clinvar,saturation_mutlist	0.35909		1.40924		Neutral	0.37557		0.119533	1.46897	0.35909	Neutral	0.22386	0.37557	FALSE	0.023
R343H	NP_002682:p.Arg343His	hg19,19:g.50906367G>A, hg38,19:g.50403110G>A	3.19e-05	4.07015e-05	0.203	cBioPortal,COSMIC,clinvar,saturation_mutlist	1.0303		0.536663		Neutral	0.88772		0.1916	0.547619	1.0303	Neutral	0.239529	0.88772	FALSE	0.023
R343P	NP_002682:p.Arg343Pro	hg19,19:g.50906367G>C, hg38,19:g.50403110G>C		1.1629e-05	0.455	clinvar,saturation_mutlist	-0.18739		4.97942		Uncertain	0.68468		0.375306	3.90521	-0.18739	Uncertain	0.608395	0.68468	FALSE	0.023
W344C	NP_002682:p.Trp344Cys	hg19,19:g.50906371G>C, hg19,19:g.50906371G>T, hg38,19:g.50403114G>C, hg38,19:g.50403114G>T		5.8273e-06	0.096	clinvar,saturation_mutlist	2.66147		4.15672		Uncertain	0.70641		0.459537	4.54476	2.66147	Uncertain	0.62463	0.70641	FALSE	0.031
W344L	NP_002682:p.Trp344Leu	hg19,19:g.50906370G>T, hg38,19:g.50403113G>T			0.182	clinvar,saturation_mutlist	0.76355		1.79702		Neutral	0.69382		0.611307	2.39483	0.76355	Uncertain	0.720769	0.69382	FALSE	0.031
W344S	NP_002682:p.Trp344Ser	hg19,19:g.50906370G>C, hg38,19:g.50403113G>C			0.272	clinvar,saturation_mutlist	3.58197		4.61763		Destabilizing	0.72075		0.793948	4.95243	3.58197	Destabilizing	0.653483	0.72075	FALSE	0.031
G345E	NP_002682:p.Gly345Glu	hg19,19:g.50906373G>A, hg38,19:g.50403116G>A			0.549	clinvar,saturation_mutlist	3.45693		1.00456		Uncertain	0.49886		0.276511	0.975002	3.45693	Uncertain	0.352196	0.49886	FALSE	0.027
G345R	NP_002682:p.Gly345Arg	hg19,19:g.50906372G>A, hg19,19:g.50906372G>C, hg38,19:g.50403115G>A, hg38,19:g.50403115G>C		0		clinvar,saturation_mutlist	3.14119		0.349184		Uncertain	0.64137		0.26207	0.304093	3.14119	Uncertain	0.335125	0.64137	FALSE	0.027
G345V	NP_002682:p.Gly345Val	hg19,19:g.50906373G>T, hg38,19:g.50403116G>T			0.594	clinvar,saturation_mutlist	4.49272		1.61203		Uncertain	0.60272		0.168294	1.48922	4.49272	Uncertain	0.432913	0.60272	FALSE	0.027
E346D	NP_002682:p.Glu346Asp	hg19,19:g.50906377G>T, hg38,19:g.50403120G>T			0.134	clinvar,saturation_mutlist	0.31168		0.514975		Neutral	0.41064		0.193004	0.503182	0.31168	Neutral	0.292952	0.41064	FALSE	0.015
E346K	NP_002682:p.Glu346Lys	hg19,19:g.50906375G>A, hg38,19:g.50403118G>A			0.208	cBioPortal,clinvar,saturation_mutlist	-0.00395		0.61424		Neutral	0.20479		0.136366	0.623131	-0.00395	Neutral	0.336628	0.20479	FALSE	0.015
E346Q	NP_002682:p.Glu346Gln	hg19,19:g.50906375G>C, hg38,19:g.50403118G>C			0.208	clinvar,saturation_mutlist	0.09129		0.374823		Neutral	0.28958		0.120598	0.418736	0.09129	Neutral	0.208872	0.28958	FALSE	0.015
P347L	NP_002682:p.Pro347Leu	hg19,19:g.50906379C>T, hg38,19:g.50403122C>T		4.1223e-05	0.035	COSMIC,clinvar,saturation_mutlist	0.67336		-0.509041		Neutral	0.51107		0.132588	-0.543654	0.67336	Neutral	0.229783	0.51107	FALSE	0.015
P347S	NP_002682:p.Pro347Ser	hg19,19:g.50906378C>T, hg38,19:g.50403121C>T			0.028	cBioPortal,clinvar,saturation_mutlist	0.73336		-0.240554		Neutral	0.305		0.11342	-0.257211	0.73336	Neutral	0.190799	0.305	FALSE	0.015
E348D	NP_002682:p.Glu348Asp	hg19,19:g.50906383G>C, hg19,19:g.50906383G>T, hg38,19:g.50403126G>C, hg38,19:g.50403126G>T			0.057	cBioPortal,COSMIC,clinvar,saturation_mutlist	0.27884		0.197927		Neutral	0.26732		0.0394776	0.119646	0.27884	Neutral	0.085819	0.26732	FALSE	0.017
P349R	NP_002682:p.Pro349Arg	hg19,19:g.50906385C>G, hg38,19:g.50403128C>G			0.214	clinvar,saturation_mutlist	5.19416		3.12926		Destabilizing	2.05339		0.409543	2.36818	5.19416	Uncertain	1.06226	2.05339	FALSE	0.031
P349T	NP_002682:p.Pro349Thr	hg19,19:g.50906384C>A, hg38,19:g.50403127C>A			0.256	clinvar,saturation_mutlist	2.74162		0.492496		Uncertain	0.82033		0.270144	0.378151	2.74162	Uncertain	0.192001	0.82033	FALSE	0.031
F350L	NP_002682:p.Phe350Leu	hg19,19:g.50906387T>C, hg38,19:g.50403130T>C			0.196	clinvar,saturation_mutlist	1.45192		1.47581		Neutral	0.47494		0.139875	1.39538	1.45192	Neutral	0.376969	0.47494	FALSE	0.09
F350V	NP_002682:p.Phe350Val	hg19,19:g.50906387T>G, hg38,19:g.50403130T>G			0.181	clinvar,saturation_mutlist	2.25023		2.05436		Uncertain	0.43243		0.142836	2.01219	2.25023	Uncertain	0.534424	0.43243	FALSE	0.09
L351Q	NP_002682:p.Leu351Gln	hg19,19:g.50906391T>A, hg38,19:g.50403134T>A			0.138	clinvar,saturation_mutlist	3.10658		2.53262		Uncertain	0.58742		0.204518	2.36657	3.10658	Uncertain	0.262935	0.58742	FALSE	0.141
L351V	NP_002682:p.Leu351Val	hg19,19:g.50906390C>G, hg38,19:g.50403133C>G			0.034	clinvar,saturation_mutlist	2.22773		1.21643		Uncertain	0.98243		0.320914	1.09352	2.22773	Uncertain	0.321429	0.98243	FALSE	0.141
R352C	NP_002682:p.Arg352Cys	hg19,19:g.50403136C>T, hg19,19:g.50906393C>T, hg38,19:g.50403136C>T		2.37985e-05	0.299	cBioPortal,COSMIC,clinvar,saturation_mutlist	1.25705		2.23298		Uncertain	0.59215		0.213516	2.38947	1.25705	Uncertain	0.245646	0.59215	TRUE	0.186
R352H	NP_002682:p.Arg352His	hg19,19:g.50906394G>A, hg38,19:g.50403137G>A	3.18898e-05	7.73119e-05	0.372	cBioPortal,COSMIC,clinvar,saturation_mutlist	1.39128		1.2855		Neutral	1.183		0.271915	1.53996	1.39128	Neutral	0.353826	1.183	TRUE	0.186
R352L	NP_002682:p.Arg352Leu	hg19,19:g.50403137G>T, hg19,19:g.50906394G>T, hg38,19:g.50403137G>T			0.458	cBioPortal,clinvar,saturation_mutlist	-0.35416		0.475691		Neutral	0.66412		0.204095	0.683191	-0.35416	Neutral	0.330791	0.66412	TRUE	0.186
L353M	NP_002682:p.Leu353Met	hg19,19:g.50906396C>A, hg38,19:g.50403139C>A			0.06	cBioPortal,COSMIC,clinvar,saturation_mutlist	0.05586		1.47379		Neutral	0.26553		0.214823	1.50953	0.05586	Neutral	0.227951	0.26553	TRUE	0.232
L355F	NP_002682:p.Leu355Phe	hg19,19:g.50906402C>T, hg38,19:g.50403145C>T			0.11	clinvar,saturation_mutlist	0.78193		0.770934		Neutral	1.39104		0.572253	0.608045	0.78193	Neutral	0.743251	1.39104	TRUE	0.219
T356A	NP_002682:p.Thr356Ala	hg19,19:g.50906405A>G, hg38,19:g.50403148A>G			0.284	clinvar,saturation_mutlist	1.4378		0.552454		Neutral	0.41715		0.0738279	0.326422	1.4378	Neutral	0.361927	0.41715	TRUE	0.223
T356I	NP_002682:p.Thr356Ile	hg19,19:g.50906406C>T, hg38,19:g.50403149C>T		0	0.292	clinvar,saturation_mutlist	-1.3117		-0.438338		Neutral	0.87786		0.139046	-0.531933	-1.3117	Neutral	0.409484	0.87786	TRUE	0.223
T356S	NP_002682:p.Thr356Ser	hg19,19:g.50906406C>G, hg38,19:g.50403149C>G			0.285	clinvar,saturation_mutlist	1.66552		1.32193		Neutral	0.45172		0.0521179	1.00983	1.66552	Neutral	0.368017	0.45172	TRUE	0.223
L357M	NP_002682:p.Leu357Met	hg19,19:g.50906408C>A, hg38,19:g.50403151C>A			0.245	clinvar,saturation_mutlist	0.29768		1.4655		Neutral	0.24868		0.223908	1.27191	0.29768	Neutral	0.191845	0.24868	FALSE	0.139
L357P	NP_002682:p.Leu357Pro	hg19,19:g.50906409T>C, hg38,19:g.50403152T>C			0.564	clinvar,saturation_mutlist	6.28591		9.28571		Destabilizing	1.79087		0.274133	7.79224	6.28591	Destabilizing	1.07829	1.79087	FALSE	0.139
L357R	NP_002682:p.Leu357Arg	hg19,19:g.50906409T>G, hg38,19:g.50403152T>G	3.18878e-05	1.19547e-05	0.507	clinvar,saturation_mutlist	1.5729		2.02135		Uncertain	0.73192		0.355186	1.96708	1.5729	Neutral	0.346529	0.73192	FALSE	0.139
L357V	NP_002682:p.Leu357Val	hg19,19:g.50906408C>G, hg38,19:g.50403151C>G		5.9504e-06	0.222	clinvar,saturation_mutlist	1.18718		1.76262		Neutral	0.44996		0.156472	1.58893	1.18718	Neutral	0.23218	0.44996	FALSE	0.139
R358G	NP_002682:p.Arg358Gly	hg19,19:g.50906411C>G, hg38,19:g.50403154C>G			0.092	clinvar,saturation_mutlist	0.31183		1.92984		Neutral	0.59422		0.202057	2.00152	0.31183	Uncertain	0.281652	0.59422	FALSE	0.07
R358L	NP_002682:p.Arg358Leu	hg19,19:g.50906412G>T, hg38,19:g.50403155G>T			0.055	cBioPortal,clinvar,saturation_mutlist	-0.31326		-0.077655		Neutral	0.42213		0.0694711	-0.112766	-0.31326	Neutral	0.163918	0.42213	FALSE	0.07
R358P	NP_002682:p.Arg358Pro	hg19,19:g.50906412G>C, hg38,19:g.50403155G>C			0.143	clinvar,saturation_mutlist	7.52243		5.84907		Destabilizing	0.96063		0.359442	4.78494	7.52243	Destabilizing	0.763488	0.96063	FALSE	0.07
R358Q	NP_002682:p.Arg358Gln	hg19,19:g.50906412G>A, hg38,19:g.50403155G>A		0	0.025	cBioPortal,clinvar,saturation_mutlist	0.37076		0.90816		Neutral	0.43101		0.0781142	0.865727	0.37076	Neutral	0.197257	0.43101	FALSE	0.07
R358W	NP_002682:p.Arg358Trp	hg19,19:g.50906411C>T, hg38,19:g.50403154C>T		2.38024e-05	0.202	cBioPortal,COSMIC,clinvar,saturation_mutlist	-0.38091		-0.318225		Neutral	0.51768		0.126442	-0.253209	-0.38091	Neutral	0.165569	0.51768	FALSE	0.07
P359R	NP_002682:p.Pro359Arg	hg19,19:g.50906415C>G, hg38,19:g.50403158C>G		1.18437e-05	0.027	clinvar,saturation_mutlist	1.79326		-0.39463		Neutral	0.40524		0.0836596	-0.419301	1.79326	Neutral	0.140554	0.40524	FALSE	0.068
P359S	NP_002682:p.Pro359Ser	hg19,19:g.50403157C>T, hg19,19:g.50906414C>T, hg38,19:g.50403157C>T			0.055	cBioPortal,COSMIC,clinvar,saturation_mutlist	1.9999		-0.0963936		Neutral	0.50629		0.267208	-0.00190803	1.9999	Neutral	0.155682	0.50629	FALSE	0.068
C360R	NP_002682:p.Cys360Arg	hg19,19:g.50906417T>C, hg38,19:g.50403160T>C			0.433	COSMIC,clinvar,saturation_mutlist	8.49554		2.61634		Uncertain	2.10762		0.35508	3.03144	8.49554	Destabilizing	0.858175	2.10762	FALSE	0.095
C360S	NP_002682:p.Cys360Ser	hg19,19:g.50906418G>C, hg38,19:g.50403160T>A, hg38,19:g.50403161G>C		5.88381e-06	0.397	COSMIC,clinvar,saturation_mutlist	1.38857		2.16467		Uncertain	0.2989		0.523621	1.80321	1.38857	Neutral	0.391712	0.2989	FALSE	0.095
C360Y	NP_002682:p.Cys360Tyr	hg19,19:g.50906418G>A, hg38,19:g.50403161G>A			0.447	clinvar,saturation_mutlist	15.1486		1.85047		Uncertain	3.66107		0.269544	2.09294	15.1486	Uncertain	0.816219	3.66107	FALSE	0.095
A361S	NP_002682:p.Ala361Ser	hg19,19:g.50906420G>T, hg38,19:g.50403163G>T			0.086	clinvar,saturation_mutlist	1.0348		0.924508		Neutral	0.52034		0.221782	0.814898	1.0348	Neutral	0.260095	0.52034	FALSE	0.083
A361T	NP_002682:p.Ala361Thr	hg19,19:g.50906420G>A, hg38,19:g.50403163G>A			0.09	clinvar,saturation_mutlist	1.49019		0.729431		Neutral	0.85249		0.243655	0.554188	1.49019	Neutral	0.237083	0.85249	FALSE	0.083
A361V	NP_002682:p.Ala361Val	hg19,19:g.50906421C>T, hg38,19:g.50403164C>T		0	0.214	cBioPortal,COSMIC,clinvar,saturation_mutlist	0.82689		0.374448		Neutral	0.78821		0.208909	0.181696	0.82689	Neutral	0.30596	0.78821	FALSE	0.083
P362L	NP_002682:p.Pro362Leu	hg19,19:g.50906424C>T, hg38,19:g.50403167C>T			0.121	cBioPortal,clinvar,saturation_mutlist	1.32124		-0.750412		Neutral	0.4419		0.222994	-0.665928	1.32124	Neutral	0.150184	0.4419	FALSE	0.062
P362R	NP_002682:p.Pro362Arg	hg19,19:g.50906424C>G, hg38,19:g.50403167C>G			0.214	clinvar,saturation_mutlist	1.64321		-0.458765		Neutral	0.52024		0.193661	-0.388671	1.64321	Neutral	0.156304	0.52024	FALSE	0.062
P362S	NP_002682:p.Pro362Ser	hg19,19:g.50906423C>T, hg38,19:g.50403166C>T		5.88166e-06	0.068	cBioPortal,COSMIC,clinvar,saturation_mutlist	1.5897		0.00810976		Neutral	0.45275		0.322054	0.0809932	1.5897	Neutral	0.225907	0.45275	FALSE	0.062
I363V	NP_002682:p.Ile363Val	hg19,19:g.50906426A>G, hg38,19:g.50403169A>G			0.201	clinvar,saturation_mutlist	1.3639		1.06792		Neutral	0.13905		0.0883285	1.1816	1.3639	Neutral	0.22046	0.13905	FALSE	0.053
L364P	NP_002682:p.Leu364Pro	hg19,19:g.50906430T>C, hg38,19:g.50403173T>C			0.124	clinvar,saturation_mutlist	-0.73615		0.786948		Neutral	0.27455		0.200696	1.01933	-0.73615	Neutral	0.342783	0.27455	FALSE	0.059
L364R	NP_002682:p.Leu364Arg	hg19,19:g.50906430T>G, hg38,19:g.50403173T>G			0.116	clinvar,saturation_mutlist	0.18675		0.232102		Neutral	0.1515		0.0485443	0.24701	0.18675	Neutral	0.0810319	0.1515	FALSE	0.059
G365A	NP_002682:p.Gly365Ala	hg19,19:g.50906433G>C, hg38,19:g.50403176G>C			0.308	clinvar,saturation_mutlist	2.92009		1.52821		Uncertain	0.78916		0.191263	1.49632	2.92009	Uncertain	0.275305	0.78916	FALSE	0.051
G365D	NP_002682:p.Gly365Asp	hg19,19:g.50906433G>A, hg38,19:g.50403176G>A			0.327	clinvar,saturation_mutlist	2.6318		1.11756		Uncertain	0.88542		0.166019	0.87575	2.6318	Uncertain	0.289071	0.88542	FALSE	0.051
G365S	NP_002682:p.Gly365Ser	hg19,19:g.50906432G>A, hg38,19:g.50403175G>A			0.384	clinvar,saturation_mutlist	3.19825		1.57963		Uncertain	0.94571		0.0651209	1.46791	3.19825	Uncertain	0.259673	0.94571	FALSE	0.051
G365V	NP_002682:p.Gly365Val	hg19,19:g.50906433G>T, hg38,19:g.50403176G>T			0.626	clinvar,saturation_mutlist	4.59948		2.09635		Uncertain	1.01151		0.442625	2.22811	4.59948	Uncertain	0.398439	1.01151	FALSE	0.051
A366G	NP_002682:p.Ala366Gly	hg19,19:g.50906436C>G, hg38,19:g.50403179C>G			0.146	clinvar,saturation_mutlist	1.44602		1.96907		Neutral	0.38688		0.284846	1.93107	1.44602	Neutral	0.395409	0.38688	FALSE	0.051
A366P	NP_002682:p.Ala366Pro	hg19,19:g.50906435G>C, hg38,19:g.50403178G>C			0.257	clinvar,saturation_mutlist	4.59741		3.37819		Destabilizing	1.01424		1.10485	3.62347	4.59741	Destabilizing	0.844727	1.01424	FALSE	0.051
A366V	NP_002682:p.Ala366Val	hg19,19:g.50906436C>T, hg38,19:g.50403179C>T			0.064	clinvar,saturation_mutlist	0.51529		-0.393575		Neutral	1.12995		0.115014	-0.327504	0.51529	Neutral	0.262266	1.12995	FALSE	0.051
K367E	NP_002682:p.Lys367Glu	hg19,19:g.50906438A>G, hg38,19:g.50403181A>G			0.22	clinvar,saturation_mutlist	0.63738		0.550829		Neutral	0.26037		0.286365	0.461249	0.63738	Neutral	0.310102	0.26037	FALSE	0.051
K367N	NP_002682:p.Lys367Asn	hg19,19:g.50906440G>C, hg38,19:g.50403183G>C			0.091	clinvar,saturation_mutlist	0.63058		0.520704		Neutral	0.40244		0.0811755	0.477025	0.63058	Neutral	0.268298	0.40244	FALSE	0.051
K367R	NP_002682:p.Lys367Arg	hg19,19:g.50906439A>G, hg38,19:g.50403182A>G			0.133	clinvar,saturation_mutlist	0.30404		-0.0526138		Neutral	0.26362		0.074759	-0.088857	0.30404	Neutral	0.1791	0.26362	FALSE	0.051
K367T	NP_002682:p.Lys367Thr	hg19,19:g.50906439A>C, hg38,19:g.50403182A>C			0.074	clinvar,saturation_mutlist	0.65009		0.364037		Neutral	0.44318		0.220404	0.325502	0.65009	Neutral	0.216918	0.44318	FALSE	0.051
V368M	NP_002682:p.Val368Met	hg19,19:g.50403184G>A, hg19,19:g.50906441G>A, hg38,19:g.50403184G>A		5.79993e-06	0.392	cBioPortal,clinvar,saturation_mutlist	0.73165		0.931133		Neutral	0.88774		0.241515	1.381	0.73165	Neutral	0.440019	0.88774	FALSE	0.072
Q369H	NP_002682:p.Gln369His	hg19,19:g.50906446G>C, hg19,19:g.50906446G>T, hg38,19:g.50403189G>C			0.069	cBioPortal,clinvar,saturation_mutlist	0.92576		0.0271935		Neutral	1.18034		0.236982	-0.0926721	0.92576	Neutral	0.277161	1.18034	FALSE	0.052
S370C	NP_002682:p.Ser370Cys	hg19,19:g.50906447A>T, hg38,19:g.50403190A>T			0.1	clinvar,saturation_mutlist	-0.18346		0.300742		Neutral	0.44098		0.194822	0.22787	-0.18346	Neutral	0.215429	0.44098	FALSE	0.066
S370I	NP_002682:p.Ser370Ile	hg19,19:g.50906448G>T, hg38,19:g.50403191G>T			0.224	COSMIC,clinvar,saturation_mutlist	-0.01262		-0.514022		Neutral	0.64266		0.218097	-0.668263	-0.01262	Neutral	0.277086	0.64266	FALSE	0.066
S370N	NP_002682:p.Ser370Asn	hg19,19:g.50906448G>A, hg38,19:g.50403191G>A			0.195	clinvar,saturation_mutlist	0.41836		0.0444403		Neutral	0.43388		0.0897067	0.0344213	0.41836	Neutral	0.265518	0.43388	FALSE	0.066
S370R	NP_002682:p.Ser370Arg	hg19,19:g.50906447A>C, hg38,19:g.50403190A>C			0.154	clinvar,saturation_mutlist	0.11696		-0.207131		Neutral	0.53423		0.227367	-0.157803	0.11696	Neutral	0.407046	0.53423	FALSE	0.066
Y371C	NP_002682:p.Tyr371Cys	hg19,19:g.50403194A>G, hg19,19:g.50906451A>G, hg38,19:g.50403194A>G			0.15	cBioPortal,clinvar,saturation_mutlist	2.92797		3.93455		Uncertain	0.5152		0.624526	3.80609	2.92797	Uncertain	0.44966	0.5152	FALSE	0.067
Y371H	NP_002682:p.Tyr371His	hg19,19:g.50906450T>C, hg38,19:g.50403193T>C			0.124	clinvar,saturation_mutlist	2.39175		2.15715		Uncertain	0.65795		0.539099	2.15692	2.39175	Uncertain	0.356634	0.65795	FALSE	0.067
E372G	NP_002682:p.Glu372Gly	hg19,19:g.50906454A>G, hg38,19:g.50403197A>G			0.111	clinvar,saturation_mutlist	0.44311		0.842678		Neutral	0.2663		0.038185	0.954317	0.44311	Neutral	0.252467	0.2663	FALSE	0.049
E372K	NP_002682:p.Glu372Lys	hg19,19:g.50906453G>A, hg38,19:g.50403196G>A		0	0.029	cBioPortal,clinvar,saturation_mutlist	-0.1346		0.102541		Neutral	0.18632		0.0743974	0.295589	-0.1346	Neutral	0.216804	0.18632	FALSE	0.049
K373E	NP_002682:p.Lys373Glu	hg19,19:g.50906456A>G, hg38,19:g.50403199A>G		1.16945e-05	0.035	clinvar,saturation_mutlist	0.02779		0.344596		Neutral	0.86065		0.12672	0.419648	0.02779	Neutral	0.145743	0.86065	FALSE	0.06
K373M	NP_002682:p.Lys373Met	hg19,19:g.50906457A>T, hg38,19:g.50403200A>T			0.061	clinvar,saturation_mutlist	0.22528		0.166554		Neutral	0.37014		0.207156	0.175388	0.22528	Neutral	0.169365	0.37014	FALSE	0.06
K373N	NP_002682:p.Lys373Asn	hg19,19:g.50906458G>T, hg38,19:g.50403201G>T			0.03	clinvar,saturation_mutlist	-0.90718		0.145073		Neutral	0.81995		0.144584	0.206876	-0.90718	Neutral	0.153503	0.81995	FALSE	0.06
K373R	NP_002682:p.Lys373Arg	hg19,19:g.50906457A>G, hg38,19:g.50403200A>G	3.18857e-05	1.16775e-05	0.037	clinvar,saturation_mutlist	0.00987		-0.163874		Neutral	0.24688		0.199699	-0.0849126	0.00987	Neutral	0.176698	0.24688	FALSE	0.06
E374G	NP_002682:p.Glu374Gly	hg19,19:g.50906460A>G, hg38,19:g.50403203A>G			0.635	clinvar,saturation_mutlist	3.60292		2.63412		Uncertain	0.78209		0.206225	2.30793	3.60292	Uncertain	0.547722	0.78209	FALSE	0.074
E374K	NP_002682:p.Glu374Lys	hg19,19:g.50906459G>A, hg38,19:g.50403202G>A			0.592	cBioPortal,COSMIC,clinvar,saturation_mutlist	2.54189		1.52729		Uncertain	0.69908		0.185997	1.42282	2.54189	Uncertain	0.510566	0.69908	FALSE	0.074
E374V	NP_002682:p.Glu374Val	hg19,19:g.50906460A>T, hg38,19:g.50403203A>T			0.686	clinvar,saturation_mutlist	1.58563		0.336825		Neutral	0.66798		0.367095	0.420368	1.58563	Neutral	0.350032	0.66798	FALSE	0.074
E375G	NP_002682:p.Glu375Gly	hg19,19:g.50906463A>G, hg38,19:g.50403206A>G			0.028	clinvar,saturation_mutlist	1.69356		1.29686		Neutral	0.51889		0.174991	1.35945	1.69356	Neutral	0.207143	0.51889	FALSE	0.085
E375K	NP_002682:p.Glu375Lys	hg19,19:g.50906462G>A, hg38,19:g.50403205G>A			0.051	clinvar,saturation_mutlist	-0.47439		0.0726691		Neutral	0.68576		0.0649931	0.191426	-0.47439	Neutral	0.160401	0.68576	FALSE	0.085
E375Q	NP_002682:p.Glu375Gln	hg19,19:g.50906462G>C, hg38,19:g.50403205G>C			0.061	clinvar,saturation_mutlist	0.07569		0.198075		Neutral	0.49115		0.106077	0.322768	0.07569	Neutral	0.166866	0.49115	FALSE	0.085
D376E	NP_002682:p.Asp376Glu	hg19,19:g.50906467C>A, hg38,19:g.50403210C>A			0.035	clinvar,saturation_mutlist	-0.51874		0.547047		Neutral	0.27672		0.280574	0.452185	-0.51874	Neutral	0.413723	0.27672	FALSE	0.14
D376G	NP_002682:p.Asp376Gly	hg19,19:g.50906466A>G, hg38,19:g.50403209A>G			0.079	clinvar,saturation_mutlist	0.88249		1.78533		Neutral	0.38783		0.387552	1.67421	0.88249	Neutral	0.503466	0.38783	FALSE	0.14
D376N	NP_002682:p.Asp376Asn	hg19,19:g.50906465G>A, hg38,19:g.50403208G>A		1.18793e-05	0.092	cBioPortal,COSMIC,clinvar,saturation_mutlist	0.20346		0.634013		Neutral	0.30622		0.245077	0.479051	0.20346	Neutral	0.357534	0.30622	FALSE	0.14
L377R	NP_002682:p.Leu377Arg	hg19,19:g.50906469T>G, hg38,19:g.50403212T>G			0.594	clinvar,saturation_mutlist	4.62513		3.69723		Destabilizing	1.81545		0.849131	3.81815	4.62513	Destabilizing	0.888958	1.81545	TRUE	0.239
L377V	NP_002682:p.Leu377Val	hg19,19:g.50906468C>G, hg38,19:g.50403211C>G		5.98265e-06	0.181	clinvar,saturation_mutlist	2.72165		1.93341		Uncertain	0.75317		0.266119	1.98592	2.72165	Uncertain	0.3382	0.75317	TRUE	0.239
L378R	NP_002682:p.Leu378Arg	hg19,19:g.50906472T>G, hg38,19:g.50403215T>G			0.664	clinvar,saturation_mutlist	4.82919		4.00511		Destabilizing	1.84023		0.265947	3.77659	4.82919	Destabilizing	0.444145	1.84023	TRUE	0.237
Q379H	NP_002682:p.Gln379His	hg19,19:g.50906476G>T, hg38,19:g.50403219G>T			0.148	cBioPortal,clinvar,saturation_mutlist	0.71174		0.0913923		Neutral	0.58208		0.256409	0.0598337	0.71174	Neutral	0.29712	0.58208	TRUE	0.19
Q379R	NP_002682:p.Gln379Arg	hg19,19:g.50906475A>G, hg38,19:g.50403218A>G		0	0.169	clinvar,saturation_mutlist	-0.26185		-0.231419		Neutral	0.48125		0.206227	-0.180148	-0.26185	Neutral	0.25899	0.48125	TRUE	0.19
A380V	NP_002682:p.Ala380Val	hg19,19:g.50906751C>T, hg38,19:g.50403494C>T			0.111	COSMIC,clinvar,saturation_mutlist	1.48389		0.609604		Neutral	2.02913		0.467564	0.937834	1.48389	Neutral	0.753231	2.02913	TRUE	0.243
W381C	NP_002682:p.Trp381Cys	hg19,19:g.50906755G>C, hg19,19:g.50906755G>T, hg38,19:g.50403498G>C, hg38,19:g.50403498G>T			0.526	clinvar,saturation_mutlist	5.42088		5.91306		Destabilizing	0.7303		0.339854	6.09907	5.42088	Destabilizing	0.581554	0.7303	TRUE	0.278
W381L	NP_002682:p.Trp381Leu	hg19,19:g.50906754G>T, hg38,19:g.50403497G>T			0.335	clinvar,saturation_mutlist	2.50011		3.95612		Uncertain	0.58475		0.0791251	3.90569	2.50011	Uncertain	0.520678	0.58475	TRUE	0.278
W381R	NP_002682:p.Trp381Arg	hg19,19:g.50906753T>A, hg38,19:g.50403496T>A			0.447	clinvar,saturation_mutlist	4.41701		5.67253		Destabilizing	0.78277		0.340918	5.90057	4.41701	Destabilizing	0.646988	0.78277	TRUE	0.278
W381S	NP_002682:p.Trp381Ser	hg19,19:g.50906754G>C, hg38,19:g.50403497G>C	3.18552e-05		0.478	clinvar,saturation_mutlist	5.95086		6.35345		Destabilizing	0.6525		0.464645	6.67441	5.95086	Destabilizing	0.633227	0.6525	TRUE	0.278
S382P	NP_002682:p.Ser382Pro	hg19,19:g.50906756T>C, hg38,19:g.50403499T>C			0.199	COSMIC,clinvar,saturation_mutlist	5.09192		5.69435		Destabilizing	1.34542		0.833673	5.27844	5.09192	Destabilizing	1.22891	1.34542	TRUE	0.317
T383A	NP_002682:p.Thr383Ala	hg19,19:g.50906759A>G, hg38,19:g.50403502A>G			0.064	COSMIC,clinvar,saturation_mutlist	-0.12043		-0.102381		Neutral	0.50108		0.306308	-0.038833	-0.12043	Neutral	0.329792	0.50108	TRUE	0.394
T383I	NP_002682:p.Thr383Ile	hg19,19:g.50906760C>T, hg38,19:g.50403503C>T		5.56935e-05	0.031	cBioPortal,clinvar,saturation_mutlist	-1.0612		-0.772084		Neutral	0.62462		0.208859	-0.653183	-1.0612	Neutral	0.318512	0.62462	TRUE	0.394
F384I	NP_002682:p.Phe384Ile	hg19,19:g.50906762T>A, hg38,19:g.50403505T>A			0.327	clinvar,saturation_mutlist	3.44278		3.39002		Destabilizing	0.96268		0.36361	3.26442	3.44278	Destabilizing	0.506309	0.96268	TRUE	0.463
F384S	NP_002682:p.Phe384Ser	hg19,19:g.50906763T>C, hg38,19:g.50403506T>C			0.397	clinvar,saturation_mutlist	5.26388		5.44425		Destabilizing	0.54671		0.29796	5.51272	5.26388	Destabilizing	0.434281	0.54671	TRUE	0.463
I385L	NP_002682:p.Ile385Leu	hg19,19:g.50906765A>C, hg38,19:g.50403508A>C			0.064	clinvar,saturation_mutlist	-0.19016		0.511038		Neutral	0.21824		0.251547	0.438618	-0.19016	Neutral	0.279129	0.21824	TRUE	0.487
I385M	NP_002682:p.Ile385Met	hg19,19:g.50906767C>G, hg38,19:g.50403510C>G			0.041	clinvar,saturation_mutlist	-0.44261		1.27541		Neutral	0.33791		0.183814	1.21553	-0.44261	Neutral	0.306932	0.33791	TRUE	0.487
I385V	NP_002682:p.Ile385Val	hg19,19:g.50906765A>G, hg38,19:g.50403508A>G	3.19081e-05		0.067	clinvar,saturation_mutlist	1.17548		0.842867		Neutral	0.22814		0.287668	0.744046	1.17548	Neutral	0.240688	0.22814	TRUE	0.487
R386C	NP_002682:p.Arg386Cys	hg19,19:g.50403511C>T, hg19,19:g.50906768C>T, hg38,19:g.50403511C>T		3.18188e-05	0.161	cBioPortal,COSMIC,clinvar,saturation_mutlist	0.78846		1.74802		Neutral	0.49219		0.325335	1.94938	0.78846	Neutral	0.289994	0.49219	TRUE	0.337
R386H	NP_002682:p.Arg386His	hg19,19:g.50906769G>A, hg38,19:g.50403512G>A		2.78408e-05	0.056	clinvar,saturation_mutlist	1.3037		0.746087		Neutral	0.7078		0.171116	0.973008	1.3037	Neutral	0.303387	0.7078	TRUE	0.337
R386L	NP_002682:p.Arg386Leu	hg19,19:g.50906769G>T, hg38,19:g.50403512G>T			0.077	cBioPortal,clinvar,saturation_mutlist	-0.21413		-0.0805534		Neutral	0.58057		0.374914	0.143984	-0.21413	Neutral	0.328748	0.58057	TRUE	0.337
R386P	NP_002682:p.Arg386Pro	hg19,19:g.50906769G>C, hg38,19:g.50403512G>C			0.248	clinvar,saturation_mutlist	2.31627		6.58985		Uncertain	1.33634		0.202501	6.03136	2.31627	Uncertain	0.856965	1.33634	TRUE	0.337
I387F	NP_002682:p.Ile387Phe	hg19,19:g.50906771A>T, hg38,19:g.50403514A>T			0.04	clinvar,saturation_mutlist	0.70112		0.637529		Neutral	1.35279		0.155565	0.856156	0.70112	Neutral	0.562802	1.35279	TRUE	0.31
I387T	NP_002682:p.Ile387Thr	hg19,19:g.50906772T>C, hg38,19:g.50403515T>C			0.04	clinvar,saturation_mutlist	1.59558		1.70987		Neutral	0.60257		0.0716112	1.88139	1.59558	Neutral	0.370239	0.60257	TRUE	0.31
M388L	NP_002682:p.Met388Leu	hg19,19:g.50906774A>T, hg38,19:g.50403517A>T			0.04	clinvar,saturation_mutlist	0.39606		0.198408		Neutral	0.59059		0.17783	0.236725	0.39606	Neutral	0.245119	0.59059	TRUE	0.175
M388R	NP_002682:p.Met388Arg	hg19,19:g.50906775T>G, hg38,19:g.50403518T>G			0.174	clinvar,saturation_mutlist	6.3352		2.47954		Uncertain	1.40201		0.382965	2.55254	6.3352	Uncertain	0.390852	1.40201	TRUE	0.175
M388T	NP_002682:p.Met388Thr	hg19,19:g.50906775T>C, hg38,19:g.50403518T>C			0.109	clinvar,saturation_mutlist	3.86566		2.30002		Uncertain	0.69446		0.133885	2.38124	3.86566	Uncertain	0.295361	0.69446	TRUE	0.175
M388V	NP_002682:p.Met388Val	hg19,19:g.50906774A>G, hg38,19:g.50403517A>G			0.046	clinvar,saturation_mutlist	2.50148		1.09713		Uncertain	0.68972		0.260163	1.06429	2.50148	Uncertain	0.357396	0.68972	TRUE	0.175
D389E	NP_002682:p.Asp389Glu	hg19,19:g.50906779C>A, hg19,19:g.50906779C>G, hg38,19:g.50403522C>A, hg38,19:g.50403522C>G			0.405	clinvar,saturation_mutlist	1.14213		0.464374		Neutral	0.72572		0.363057	0.490346	1.14213	Neutral	0.22541	0.72572	FALSE	0.069
P390L	NP_002682:p.Pro390Leu	hg19,19:g.50906781C>T, hg38,19:g.50403524C>T			0.548	cBioPortal,clinvar,saturation_mutlist	4.07594		-0.0183296		Uncertain	1.48239		0.224342	0.156019	4.07594	Uncertain	0.49597	1.48239	FALSE	0.062
P390R	NP_002682:p.Pro390Arg	hg19,19:g.50906781C>G, hg38,19:g.50403524C>G			0.689	clinvar,saturation_mutlist	10.5736		2.46593		Uncertain	2.49554		0.333907	2.67727	10.5736	Uncertain	1.11572	2.49554	FALSE	0.062
P390S	NP_002682:p.Pro390Ser	hg19,19:g.50906780C>T, hg38,19:g.50403523C>T			0.554	clinvar,saturation_mutlist	5.1222		1.29174		Uncertain	0.59111		0.17783	1.3921	5.1222	Uncertain	0.270887	0.59111	FALSE	0.062
P390T	NP_002682:p.Pro390Thr	hg19,19:g.50906780C>A, hg38,19:g.50403523C>A			0.527	clinvar,saturation_mutlist	5.59024		0.58901		Uncertain	0.95149		0.0648845	0.824463	5.59024	Uncertain	0.310782	0.95149	FALSE	0.062
D391E	NP_002682:p.Asp391Glu	hg19,19:g.50906785C>A, hg19,19:g.50906785C>G, hg38,19:g.50403528C>A, hg38,19:g.50403528C>G				clinvar,saturation_mutlist	2.91822		2.19059		Uncertain	1.36931		0.310191	2.12541	2.91822	Uncertain	0.590113	1.36931	FALSE	0.042
D391N	NP_002682:p.Asp391Asn	hg19,19:g.50906783G>A, hg38,19:g.50403526G>A			0.407	cBioPortal,clinvar,saturation_mutlist	3.3031		1.49618		Uncertain	1.12217		0.291308	1.56061	3.3031	Uncertain	0.434228	1.12217	FALSE	0.042
D391Y	NP_002682:p.Asp391Tyr	hg19,19:g.50906783G>T, hg38,19:g.50403526G>T			0.587	clinvar,saturation_mutlist	7.80557		1.38791		Uncertain	2.31575		0.0604979	1.65999	7.80557	Uncertain	0.869913	2.31575	FALSE	0.042
V392A	NP_002682:p.Val392Ala	hg19,19:g.50906787T>C, hg38,19:g.50403530T>C			0.239	clinvar,saturation_mutlist	3.88538		2.7167		Uncertain	0.33369		0.0798382	2.7801	3.88538	Uncertain	0.353243	0.33369	FALSE	0.078
V392L	NP_002682:p.Val392Leu	hg19,19:g.50906786G>T, hg38,19:g.50403529G>T			0.099	clinvar,saturation_mutlist	-0.49875		-0.0614084		Neutral	0.8052		0.364266	0.164693	-0.49875	Neutral	0.47566	0.8052	FALSE	0.078
V392M	NP_002682:p.Val392Met	hg19,19:g.50403529G>A, hg19,19:g.50906786G>A, hg38,19:g.50403529G>A		2.38595e-05	0.26	cBioPortal,COSMIC,clinvar,saturation_mutlist	-0.63185		0.808287		Neutral	0.67366		0.338365	1.03351	-0.63185	Neutral	0.511436	0.67366	FALSE	0.078
I393L	NP_002682:p.Ile393Leu	hg19,19:g.50906789A>C, hg38,19:g.50403532A>C			0.159	clinvar,saturation_mutlist	0.05454		0.513363		Neutral	0.51144		0.164279	0.527487	0.05454	Neutral	0.260518	0.51144	FALSE	0.172
I393T	NP_002682:p.Ile393Thr	hg19,19:g.50906790T>C, hg38,19:g.50403533T>C		2.38595e-05	0.536	clinvar,saturation_mutlist	2.81192		2.76934		Uncertain	0.34711		0.251526	2.58442	2.81192	Uncertain	0.288448	0.34711	FALSE	0.172
I393V	NP_002682:p.Ile393Val	hg19,19:g.50906789A>G, hg38,19:g.50403532A>G			0.087	clinvar,saturation_mutlist	1.05217		0.991563		Neutral	0.19852		0.161747	0.801512	1.05217	Neutral	0.228834	0.19852	FALSE	0.172
T394A	NP_002682:p.Thr394Ala	hg19,19:g.50906792A>G, hg38,19:g.50403535A>G			0.276	cBioPortal,clinvar,saturation_mutlist	2.16461		0.765774		Uncertain	0.79378		0.0816917	0.6603	2.16461	Uncertain	0.306794	0.79378	FALSE	0.162
T394I	NP_002682:p.Thr394Ile	hg19,19:g.50906793C>T, hg38,19:g.50403536C>T	3.18634e-05		0.264	clinvar,saturation_mutlist	-0.51883		-0.914419		Neutral	1.51099		0.317822	-0.576714	-0.51883	Neutral	0.307023	1.51099	FALSE	0.162
G395D	NP_002682:p.Gly395Asp	hg19,19:g.50403539G>A, hg19,19:g.50906796G>A, hg38,19:g.50403539G>A			0.673	cBioPortal,COSMIC,clinvar,saturation_mutlist	13.5779		6.18093		Destabilizing	3.80322		0.785792	5.83698	13.5779	Destabilizing	1.83368	3.80322	FALSE	0.126
G395S	NP_002682:p.Gly395Ser	hg19,19:g.50906795G>A, hg38,19:g.50403538G>A			0.445	cBioPortal,COSMIC,clinvar,saturation_mutlist	5.35611		2.95266		Uncertain	1.85523		0.555199	2.96967	5.35611	Uncertain	1.18926	1.85523	FALSE	0.126
Y396S	NP_002682:p.Tyr396Ser	hg19,19:g.50906799A>C, hg38,19:g.50403542A>C			0.546	clinvar,saturation_mutlist	4.42572		4.90728		Destabilizing	0.64969		0.473194	4.71342	4.42572	Destabilizing	0.334577	0.64969	FALSE	0.119
N397D	NP_002682:p.Asn397Asp	hg19,19:g.50906801A>G, hg38,19:g.50403544A>G			0.512	clinvar,saturation_mutlist	1.75945		1.25109		Neutral	0.39025		0.278828	1.17818	1.75945	Neutral	0.192466	0.39025	FALSE	0.11
N397S	NP_002682:p.Asn397Ser	hg19,19:g.50906802A>G, hg38,19:g.50403545A>G			0.504	cBioPortal,clinvar,saturation_mutlist	0.67232		1.19311		Neutral	0.39291		0.164728	1.2372	0.67232	Neutral	0.157956	0.39291	FALSE	0.11
I398M	NP_002682:p.Ile398Met	hg19,19:g.50906806C>G, hg38,19:g.50403549C>G		3.97665e-06	0.294	clinvar,saturation_mutlist	-0.39937		1.03234		Neutral	0.40247		0.11615	1.13061	-0.39937	Neutral	0.312546	0.40247	FALSE	0.132
I398T	NP_002682:p.Ile398Thr	hg19,19:g.50906805T>C, hg38,19:g.50403548T>C			0.41	clinvar,saturation_mutlist	2.61093		1.95283		Uncertain	0.8409		0.277678	2.17991	2.61093	Uncertain	0.359114	0.8409	FALSE	0.132
Q399E	NP_002682:p.Gln399Glu	hg19,19:g.50906807C>G, hg38,19:g.50403550C>G			0.204	clinvar,saturation_mutlist	0.96198		0.317122		Neutral	0.38751		0.107768	0.813999	0.96198	Neutral	0.296266	0.38751	FALSE	0.097
Q399K	NP_002682:p.Gln399Lys	hg19,19:g.50906807C>A, hg38,19:g.50403550C>A			0.224	clinvar,saturation_mutlist	-0.23374		0.471413		Neutral	0.53036		0.125394	0.643362	-0.23374	Neutral	0.274887	0.53036	FALSE	0.097
Q399R	NP_002682:p.Gln399Arg	hg19,19:g.50906808A>G, hg38,19:g.50403551A>G			0.244	cBioPortal,COSMIC,clinvar,saturation_mutlist	-0.54761		0.0289298		Neutral	0.64005		0.241476	0.115682	-0.54761	Neutral	0.280682	0.64005	FALSE	0.097
N400D	NP_002682:p.Asn400Asp	hg19,19:g.50906810A>G, hg38,19:g.50403553A>G			0.322	clinvar,saturation_mutlist	0.69874		1.02883		Neutral	0.56083		0.124289	0.752115	0.69874	Neutral	0.439944	0.56083	FALSE	0.108
N400K	NP_002682:p.Asn400Lys	hg19,19:g.50906812C>G, hg38,19:g.50403555C>G			0.208	clinvar,saturation_mutlist	-0.28488		0.601709		Neutral	0.53473		0.349279	0.56107	-0.28488	Neutral	0.593875	0.53473	FALSE	0.108
F401C	NP_002682:p.Phe401Cys	hg19,19:g.50906814T>G, hg38,19:g.50403557T>G			0.613	clinvar,saturation_mutlist	2.11921		2.36953		Uncertain	0.68467		0.352981	2.15324	2.11921	Uncertain	0.396911	0.68467	FALSE	0.13
D402A	NP_002682:p.Asp402Ala	hg19,19:g.50906817A>C, hg38,19:g.50403560A>C			0.585	clinvar,saturation_mutlist	-2.54835		0.323894		Uncertain	0.98582		0.323512	0.314441	-2.54835	Uncertain	0.42756	0.98582	FALSE	0.102
D402G	NP_002682:p.Asp402Gly	hg19,19:g.50906817A>G, hg38,19:g.50403560A>G			0.63	clinvar,saturation_mutlist	-1.13983		2.01903		Uncertain	0.86557		0.767243	1.91034	-1.13983	Neutral	0.65611	0.86557	FALSE	0.102
D402N	NP_002682:p.Asp402Asn	hg19,19:g.50906816G>A, hg38,19:g.50403559G>A		3.97671e-06	0.484	cBioPortal,COSMIC,clinvar,saturation_mutlist	-1.48781		0.570214		Neutral	0.6545		0.324018	0.442653	-1.48781	Neutral	0.394657	0.6545	FALSE	0.102
D402V	NP_002682:p.Asp402Val	hg19,19:g.50906817A>T, hg38,19:g.50403560A>T			0.613	clinvar,saturation_mutlist	-3.29209		-0.172523		Uncertain	1.30676		0.464824	-0.0882239	-3.29209	Uncertain	0.366822	1.30676	FALSE	0.102
D402Y	NP_002682:p.Asp402Tyr	hg19,19:g.50906816G>T, hg38,19:g.50403559G>T			0.675	cBioPortal,clinvar,saturation_mutlist	-1.86891		0.453432		Neutral	1.56999		1.16568	0.0517873	-1.86891	Neutral	0.582619	1.56999	FALSE	0.102
L403I	NP_002682:p.Leu403Ile	hg19,19:g.50906819C>A, hg38,19:g.50403562C>A		3.97665e-06	0.042	clinvar,saturation_mutlist	1.16344		1.36555		Neutral	0.96454		0.12004	1.06673	1.16344	Neutral	0.362891	0.96454	FALSE	0.162
P404A	NP_002682:p.Pro404Ala	hg19,19:g.50906822C>G, hg38,19:g.50403565C>G			0.292	clinvar,saturation_mutlist	2.88955		0.176869		Uncertain	0.46886		0.329234	-0.039309	2.88955	Uncertain	0.354635	0.46886	TRUE	0.241
P404L	NP_002682:p.Pro404Leu	hg19,19:g.50906823C>T, hg38,19:g.50403566C>T			0.451	cBioPortal,clinvar,saturation_mutlist	3.48194		-0.453894		Uncertain	1.35854		0.162302	-0.657992	3.48194	Uncertain	0.437574	1.35854	TRUE	0.241
P404S	NP_002682:p.Pro404Ser	hg19,19:g.50906822C>T, hg38,19:g.50403565C>T			0.293	cBioPortal,clinvar,saturation_mutlist	3.55813		0.618599		Uncertain	0.68598		0.444006	0.48792	3.55813	Uncertain	0.377568	0.68598	TRUE	0.241
P404T	NP_002682:p.Pro404Thr	hg19,19:g.50906822C>A, hg38,19:g.50403565C>A			0.358	clinvar,saturation_mutlist	3.18133		0.323324		Uncertain	0.83449		0.34104	0.185852	3.18133	Uncertain	0.400077	0.83449	TRUE	0.241
L406V	NP_002682:p.Leu406Val	hg19,19:g.50906828C>G, hg38,19:g.50403571C>G			0.231	clinvar,saturation_mutlist	3.01155		1.80634		Uncertain	0.92127		0.478431	2.01492	3.01155	Uncertain	0.307087	0.92127	TRUE	0.316
I407M	NP_002682:p.Ile407Met	hg19,19:g.50906833C>G, hg38,19:g.50403576C>G			0.085	clinvar,saturation_mutlist	-0.23529		1.15879		Neutral	0.50249		0.251253	1.26446	-0.23529	Neutral	0.236972	0.50249	TRUE	0.316
I407V	NP_002682:p.Ile407Val	hg19,19:g.50906831A>G, hg38,19:g.50403574A>G			0.049	clinvar,saturation_mutlist	1.28486		0.994268		Neutral	0.22264		0.114905	1.11963	1.28486	Neutral	0.296565	0.22264	TRUE	0.316
S408C	NP_002682:p.Ser408Cys	hg19,19:g.50906835C>G, hg38,19:g.50403578C>G	3.18634e-05	3.97719e-06	0.189	clinvar,saturation_mutlist	-0.16639		0.310205		Neutral	0.36447		0.116683	0.46269	-0.16639	Neutral	0.221103	0.36447	TRUE	0.228
S408F	NP_002682:p.Ser408Phe	hg19,19:g.50906835C>T, hg38,19:g.50403578C>T			0.202	cBioPortal,clinvar,saturation_mutlist	-1.48156		-1.09565		Neutral	0.55181		0.0699973	-1.03715	-1.48156	Neutral	0.31681	0.55181	TRUE	0.228
S408P	NP_002682:p.Ser408Pro	hg19,19:g.50906834T>C, hg38,19:g.50403577T>C			0.185	clinvar,saturation_mutlist	4.19286		6.892		Destabilizing	1.45177		0.411148	7.0614	4.19286	Destabilizing	0.760515	1.45177	TRUE	0.228
S408Y	NP_002682:p.Ser408Tyr	hg19,19:g.50906835C>A, hg38,19:g.50403578C>A			0.164	clinvar,saturation_mutlist	-1.31691		-0.999603		Neutral	0.53443		0.109412	-0.887785	-1.31691	Neutral	0.305677	0.53443	TRUE	0.228
R409G	NP_002682:p.Arg409Gly	hg19,19:g.50906837C>G, hg38,19:g.50403580C>G			0.514	clinvar,saturation_mutlist	4.86341		3.12457		Destabilizing	0.63476		0.155829	3.03014	4.86341	Destabilizing	0.42361	0.63476	FALSE	0.153
R409L	NP_002682:p.Arg409Leu	hg19,19:g.50906838G>T, hg38,19:g.50403581G>T			0.697	cBioPortal,clinvar,saturation_mutlist	0.5871		-0.114237		Neutral	0.69953		0.171267	-0.123067	0.5871	Neutral	0.336725	0.69953	FALSE	0.153
R409P	NP_002682:p.Arg409Pro	hg19,19:g.50906838G>C, hg38,19:g.50403581G>C			0.723	clinvar,saturation_mutlist	8.58021		7.64974		Destabilizing	2.18857		1.00601	7.15819	8.58021	Destabilizing	1.06617	2.18857	FALSE	0.153
R409Q	NP_002682:p.Arg409Gln	hg19,19:g.50906838G>A, hg19,19:g.50906838_50906839delinsAA, hg38,19:g.50403581G>A, hg38,19:g.50403581_50403582delinsAA		3.97791e-06	0.563	cBioPortal,COSMIC,clinvar,saturation_mutlist	2.50755		1.58843		Uncertain	0.92682		0.138961	1.52158	2.50755	Uncertain	0.348142	0.92682	FALSE	0.153
R409W	NP_002682:p.Arg409Trp	hg19,19:g.50906837C>T, hg38,19:g.50403580C>T		3.97766e-06	0.449	cBioPortal,clinvar,saturation_mutlist	3.00454		-0.181844		Uncertain	1.44134		0.255499	-0.264847	3.00454	Uncertain	0.526538	1.44134	FALSE	0.153
A410T	NP_002682:p.Ala410Thr	hg19,19:g.50906840G>A, hg38,19:g.50403583G>A			0.37	cBioPortal,COSMIC,clinvar,saturation_mutlist	3.58792		1.29184		Uncertain	1.16005		0.108779	1.75368	3.58792	Uncertain	0.386069	1.16005	FALSE	0.156
A410V	NP_002682:p.Ala410Val	hg19,19:g.50906841C>T, hg38,19:g.50403584C>T			0.342	clinvar,saturation_mutlist	4.0377		0.654043		Uncertain	1.65789		0.283529	1.13825	4.0377	Uncertain	0.536818	1.65789	FALSE	0.156
Q411E	NP_002682:p.Gln411Glu	hg19,19:g.50906843C>G, hg38,19:g.50403586C>G			0.025	clinvar,saturation_mutlist	0.19535		0.134485		Neutral	0.2794		0.246287	0.0891243	0.19535	Neutral	0.256758	0.2794	FALSE	0.129
Q411H	NP_002682:p.Gln411His	hg19,19:g.50906845G>C, hg19,19:g.50906845G>T, hg38,19:g.50403588G>C	3.18654e-05	7.95805e-06	0.026	cBioPortal,clinvar,saturation_mutlist	0.17388		-0.166705		Neutral	0.52306		0.148082	-0.208349	0.17388	Neutral	0.186966	0.52306	FALSE	0.129
Q411R	NP_002682:p.Gln411Arg	hg19,19:g.50906844A>G, hg38,19:g.50403587A>G		3.98165e-06	0.056	clinvar,saturation_mutlist	-0.1178		-0.422785		Neutral	0.24557		0.0710732	-0.415591	-0.1178	Neutral	0.193003	0.24557	FALSE	0.129
T412A	NP_002682:p.Thr412Ala	hg19,19:g.50906846A>G, hg38,19:g.50403589A>G		3.9795e-06	0.015	clinvar,saturation_mutlist	-0.37627		0.0754383		Neutral	0.4514		0.0862234	0.150014	-0.37627	Neutral	0.173531	0.4514	FALSE	0.124
T412I	NP_002682:p.Thr412Ile	hg19,19:g.50906847C>T, hg19,19:g.50906847_50906848delinsTT, hg38,19:g.50403590C>T, hg38,19:g.50403590_50403591delinsTT				cBioPortal,COSMIC,clinvar,saturation_mutlist	-0.71654		-0.586827		Neutral	0.66777		0.213124	-0.390127	-0.71654	Neutral	0.202169	0.66777	FALSE	0.124
L413F	NP_002682:p.Leu413Phe	hg19,19:g.50906849C>T, hg38,19:g.50403592C>T			0.238	clinvar,saturation_mutlist	1.67135		0.981397		Neutral	1.23909		0.276958	1.13847	1.67135	Neutral	0.436271	1.23909	FALSE	0.152
K414E	NP_002682:p.Lys414Glu	hg19,19:g.50906852A>G, hg38,19:g.50403595A>G			0.204	clinvar,saturation_mutlist	2.01624		0.416131		Uncertain	1.14309		0.1971	0.402942	2.01624	Uncertain	0.123224	1.14309	FALSE	0.159
K414R	NP_002682:p.Lys414Arg	hg19,19:g.50906853A>G, hg38,19:g.50403596A>G			0.132	clinvar,saturation_mutlist	0.60494		-0.0760662		Neutral	0.506		0.194305	0.00106747	0.60494	Neutral	0.110188	0.506	FALSE	0.159
V415A	NP_002682:p.Val415Ala	hg19,19:g.50909440T>C, hg38,19:g.50406183T>C			0.224	cBioPortal,clinvar,saturation_mutlist	1.62805		2.69427		Uncertain	0.42429		0.204431	2.48591	1.62805	Uncertain	0.216773	0.42429	TRUE	0.207
V415E	NP_002682:p.Val415Glu	hg19,19:g.50909440T>A, hg38,19:g.50406183T>A			0.453	clinvar,saturation_mutlist	2.19792		3.21217		Uncertain	0.69095		0.32439	2.93171	2.19792	Uncertain	0.407003	0.69095	TRUE	0.207
V415G	NP_002682:p.Val415Gly	hg19,19:g.50909440T>G, hg38,19:g.50406183T>G			0.502	clinvar,saturation_mutlist	2.46554		4.78283		Uncertain	0.64259		0.320893	4.30483	2.46554	Uncertain	0.362564	0.64259	TRUE	0.207
V415I	NP_002682:p.Val415Ile	hg19,19:g.50909439G>A, hg38,19:g.50406182G>A			0.125	clinvar,saturation_mutlist	-0.96583		0.354365		Neutral	0.53275		0.130302	0.128052	-0.96583	Neutral	0.210094	0.53275	TRUE	0.207
Q416E	NP_002682:p.Gln416Glu	hg19,19:g.50909442C>G, hg38,19:g.50406185C>G			0.005	clinvar,saturation_mutlist	0.17919		-0.234282		Neutral	0.23328		0.104813	-0.307626	0.17919	Neutral	0.213927	0.23328	TRUE	0.235
T417I	NP_002682:p.Thr417Ile	hg19,19:g.50909446C>T, hg38,19:g.50406189C>T			0.059	clinvar,saturation_mutlist	-0.72374		0.150333		Neutral	0.41797		0.172636	-0.101497	-0.72374	Neutral	0.403269	0.41797	TRUE	0.258
T417R	NP_002682:p.Thr417Arg	hg19,19:g.50909446C>G, hg38,19:g.50406189C>G			0.063	clinvar,saturation_mutlist	-0.44563		0.161661		Neutral	0.94651		0.0547855	-0.0072736	-0.44563	Neutral	0.27643	0.94651	TRUE	0.258
F418C	NP_002682:p.Phe418Cys	hg19,19:g.50909449T>G, hg38,19:g.50406192T>G			0.409	clinvar,saturation_mutlist	4.75994		4.6412		Destabilizing	0.42347		0.620763	4.39431	4.75994	Destabilizing	0.421379	0.42347	TRUE	0.21
F418L	NP_002682:p.Phe418Leu	hg19,19:g.50909450C>A, hg19,19:g.50909450C>G, hg38,19:g.50406193C>A, hg38,19:g.50406193C>G			0.193	clinvar,saturation_mutlist	2.98768		2.6024		Uncertain	0.70672		0.416402	2.49677	2.98768	Uncertain	0.466799	0.70672	TRUE	0.21
P419R	NP_002682:p.Pro419Arg	hg19,19:g.50909452C>G, hg38,19:g.50406195C>G			0.196	clinvar,saturation_mutlist	2.26453		-0.107222		Uncertain	1.01879		0.288434	-0.265417	2.26453	Uncertain	0.343531	1.01879	FALSE	0.113
F420L	NP_002682:p.Phe420Leu	hg19,19:g.50909456C>A, hg38,19:g.50406199C>A			0.095	clinvar,saturation_mutlist	0.93384		1.08525		Neutral	0.57974		0.166915	0.870756	0.93384	Neutral	0.353941	0.57974	FALSE	0.092
G422A	NP_002682:p.Gly422Ala	hg19,19:g.50909461G>C, hg38,19:g.50406204G>C			0.485	clinvar,saturation_mutlist	1.18424		-0.456936		Neutral	1.19106		0.179553	0.182502	1.18424	Neutral	0.482541	1.19106	FALSE	0.1
G422D	NP_002682:p.Gly422Asp	hg19,19:g.50909461G>A, hg38,19:g.50406204G>A		7.96178e-06	0.576	clinvar,saturation_mutlist	1.6876		0.295775		Neutral	1.12139		0.356393	1.46505	1.6876	Neutral	0.640158	1.12139	FALSE	0.1
R423C	NP_002682:p.Arg423Cys	hg19,19:g.50909463C>T, hg38,19:g.50406206C>T			0.5	cBioPortal,COSMIC,clinvar,saturation_mutlist	2.39619		1.78562		Uncertain	0.6814		0.278199	1.5234	2.39619	Uncertain	0.279417	0.6814	FALSE	0.066
R423G	NP_002682:p.Arg423Gly	hg19,19:g.50909463C>G, hg38,19:g.50406206C>G			0.487	clinvar,saturation_mutlist	3.49674		2.83517		Uncertain	0.79205		0.515313	2.56623	3.49674	Uncertain	0.398559	0.79205	FALSE	0.066
R423H	NP_002682:p.Arg423His	hg19,19:g.50909464G>A, hg38,19:g.50406207G>A		1.19409e-05	0.403	cBioPortal,COSMIC,clinvar,saturation_mutlist	5.5735		1.25358		Uncertain	2.18852		0.490521	0.788127	5.5735	Uncertain	0.348049	2.18852	FALSE	0.066
V424A	NP_002682:p.Val424Ala	hg19,19:g.50909467T>C, hg38,19:g.50406210T>C			0.109	clinvar,saturation_mutlist	1.87764		1.65544		Neutral	0.62236		0.56463	1.72884	1.87764	Neutral	0.427665	0.62236	FALSE	0.094
V424L	NP_002682:p.Val424Leu	hg19,19:g.50909466G>T, hg38,19:g.50406209G>T			0.077	clinvar,saturation_mutlist	0.2752		0.181971		Neutral	0.73379		0.338399	0.0976309	0.2752	Neutral	0.333332	0.73379	FALSE	0.094
V424M	NP_002682:p.Val424Met	hg19,19:g.50909466G>A, hg38,19:g.50406209G>A	3.18857e-05		0.062	clinvar,saturation_mutlist	0.37242		0.736775		Neutral	1.04397		0.398927	0.762647	0.37242	Neutral	0.390707	1.04397	FALSE	0.094
A425G	NP_002682:p.Ala425Gly	hg19,19:g.50909470C>G, hg38,19:g.50406213C>G			0.073	clinvar,saturation_mutlist	0.70217		1.08589		Neutral	0.29004		0.150412	1.1575	0.70217	Neutral	0.40678	0.29004	FALSE	0.122
A425S	NP_002682:p.Ala425Ser	hg19,19:g.50909469G>T, hg38,19:g.50406212G>T		3.97985e-06	0.064	clinvar,saturation_mutlist	0.39218		0.646893		Neutral	0.35461		0.174376	0.711547	0.39218	Neutral	0.297476	0.35461	FALSE	0.122
A425T	NP_002682:p.Ala425Thr	hg19,19:g.50406212G>A, hg19,19:g.50909469G>A, hg38,19:g.50406212G>A		0	0.057	cBioPortal,clinvar,saturation_mutlist	0.79746		0.623356		Neutral	0.80352		0.132213	0.569813	0.79746	Neutral	0.230556	0.80352	FALSE	0.122
G426A	NP_002682:p.Gly426Ala	hg19,19:g.50909473G>C, hg38,19:g.50406216G>C			0.051	clinvar,saturation_mutlist	2.86832		1.28262		Uncertain	1.4607		0.344439	1.14794	2.86832	Uncertain	0.632905	1.4607	FALSE	0.075
G426S	NP_002682:p.Gly426Ser	hg19,19:g.50909472G>A, hg38,19:g.50406215G>A	6.37674e-05		0.046	cBioPortal,COSMIC,clinvar,saturation_mutlist	3.65594		1.35455		Uncertain	2.30537		0.412602	1.349	3.65594	Uncertain	0.667223	2.30537	FALSE	0.075
C428F	NP_002682:p.Cys428Phe	hg19,19:g.50909479G>T, hg38,19:g.50406222G>T			0.063	cBioPortal,clinvar,saturation_mutlist	0.06078		-1.0571		Neutral	1.27239		0.322326	-1.16157	0.06078	Neutral	0.321047	1.27239	FALSE	0.132
C428S	NP_002682:p.Cys428Ser	hg19,19:g.50909479G>C, hg38,19:g.50406222G>C			0.082	clinvar,saturation_mutlist	0.64149		1.13909		Neutral	0.40834		0.364074	0.699983	0.64149	Neutral	0.495969	0.40834	FALSE	0.132
S429C	NP_002682:p.Ser429Cys	hg19,19:g.50909482C>G, hg38,19:g.50406225C>G			0.173	clinvar,saturation_mutlist	-0.4904		-0.261987		Neutral	0.68009		0.187245	-0.266963	-0.4904	Neutral	0.348709	0.68009	FALSE	0.074
S429P	NP_002682:p.Ser429Pro	hg19,19:g.50909481T>C, hg38,19:g.50406224T>C			0.424	clinvar,saturation_mutlist	2.45759		4.83933		Uncertain	1.9636		0.17025	4.01164	2.45759	Uncertain	0.932692	1.9636	FALSE	0.074
N430D	NP_002682:p.Asn430Asp	hg19,19:g.50909484A>G, hg38,19:g.50406227A>G			0.134	clinvar,saturation_mutlist	0.0363		0.560162		Neutral	0.44936		0.247308	0.394825	0.0363	Neutral	0.297094	0.44936	FALSE	0.052
N430S	NP_002682:p.Asn430Ser	hg19,19:g.50909485A>G, hg38,19:g.50406228A>G	3.19366e-05	7.95767e-06	0.104	cBioPortal,clinvar,saturation_mutlist	0.36878		0.65319		Neutral	0.53918		0.161135	0.57368	0.36878	Neutral	0.254433	0.53918	FALSE	0.052
N430Y	NP_002682:p.Asn430Tyr	hg19,19:g.50909484A>T, hg38,19:g.50406227A>T			0.114	clinvar,saturation_mutlist	-0.43843		-0.315857		Neutral	0.68486		0.17918	-0.196439	-0.43843	Neutral	0.349371	0.68486	FALSE	0.052
I431F	NP_002682:p.Ile431Phe	hg19,19:g.50909487A>T, hg38,19:g.50406230A>T			0.1	clinvar,saturation_mutlist	1.71645		1.62503		Neutral	1.10896		0.169599	1.37171	1.71645	Neutral	0.548616	1.10896	FALSE	0.059
I431T	NP_002682:p.Ile431Thr	hg19,19:g.50909488T>C, hg38,19:g.50406231T>C			0.109	clinvar,saturation_mutlist	2.11994		2.51946		Uncertain	0.32679		0.219327	2.21152	2.11994	Uncertain	0.414859	0.32679	FALSE	0.059
I431V	NP_002682:p.Ile431Val	hg19,19:g.50909487A>G, hg38,19:g.50406230A>G		6.36542e-05	0.068	clinvar,saturation_mutlist	0.92645		0.759397		Neutral	0.36362		0.17225	0.693432	0.92645	Neutral	0.290456	0.36362	FALSE	0.059
R432G	NP_002682:p.Arg432Gly	hg19,19:g.50909490C>G, hg38,19:g.50406233C>G		3.97871e-06	0.117	clinvar,saturation_mutlist	1.70131		2.5848		Uncertain	0.53623		0.0857707	2.44325	1.70131	Uncertain	0.692523	0.53623	FALSE	0.025
R432P	NP_002682:p.Arg432Pro	hg19,19:g.50909491G>C, hg38,19:g.50406234G>C			0.193	clinvar,saturation_mutlist	3.7892		5.34878		Destabilizing	1.67968		0.656806	4.58472	3.7892	Destabilizing	1.12072	1.67968	FALSE	0.025
R432Q	NP_002682:p.Arg432Gln	hg19,19:g.50909491G>A, hg38,19:g.50406234G>A		2.38722e-05	0.09	cBioPortal,COSMIC,clinvar,saturation_mutlist	0.74588		1.35094		Neutral	0.53614		0.268642	1.23983	0.74588	Neutral	0.466088	0.53614	FALSE	0.025
R432W	NP_002682:p.Arg432Trp	hg19,19:g.50909490C>T, hg38,19:g.50406233C>T	3.18939e-05	1.59148e-05	0.188	cBioPortal,COSMIC,clinvar,saturation_mutlist	0.36804		0.190056		Neutral	0.9758		0.158222	-0.00109921	0.36804	Neutral	0.372678	0.9758	FALSE	0.025
D433A	NP_002682:p.Asp433Ala	hg19,19:g.50909494A>C, hg38,19:g.50406237A>C			0.178	clinvar,saturation_mutlist	0.2109		0.820597		Neutral	0.42659		0.178812	0.607928	0.2109	Neutral	0.206881	0.42659	FALSE	0.012
D433E	NP_002682:p.Asp433Glu	hg19,19:g.50909495C>G, hg38,19:g.50406238C>G			0.018	clinvar,saturation_mutlist	0.01496		0.371247		Neutral	0.41765		0.186916	0.286072	0.01496	Neutral	0.228251	0.41765	FALSE	0.012
D433G	NP_002682:p.Asp433Gly	hg19,19:g.50909494A>G, hg38,19:g.50406237A>G			0.183	clinvar,saturation_mutlist	0.2955		1.58257		Neutral	0.41311		0.308614	1.37265	0.2955	Neutral	0.276105	0.41311	FALSE	0.012
D433N	NP_002682:p.Asp433Asn	hg19,19:g.50909493G>A, hg38,19:g.50406236G>A			0.106	COSMIC,clinvar,saturation_mutlist	0.32481		0.570223		Neutral	0.44478		0.263047	0.469843	0.32481	Neutral	0.184615	0.44478	FALSE	0.012
D433V	NP_002682:p.Asp433Val	hg19,19:g.50909494A>T, hg38,19:g.50406237A>T		0	0.162	clinvar,saturation_mutlist	0.46342		0.623441		Neutral	0.46382		0.240074	0.429587	0.46342	Neutral	0.298314	0.46382	FALSE	0.012
D433Y	NP_002682:p.Asp433Tyr	hg19,19:g.50909493G>T, hg38,19:g.50406236G>T			0.234	clinvar,saturation_mutlist	-0.00149		0.602074		Neutral	0.54523		0.322838	0.362063	-0.00149	Neutral	0.292028	0.54523	FALSE	0.012
S434A	NP_002682:p.Ser434Ala	hg19,19:g.50909496T>G, hg38,19:g.50406239T>G		3.97823e-06	0.018	clinvar,saturation_mutlist	-0.23953		-0.528578		Neutral	0.59895		0.112917	-0.4559	-0.23953	Neutral	0.288045	0.59895	FALSE	0.016
S434C	NP_002682:p.Ser434Cys	hg19,19:g.50909497C>G, hg38,19:g.50406240C>G		7.95646e-06	0.085	clinvar,saturation_mutlist	-0.26988		0.38494		Neutral	0.52422		0.305605	0.145893	-0.26988	Neutral	0.248456	0.52422	FALSE	0.016
S434F	NP_002682:p.Ser434Phe	hg19,19:g.50909497C>T, hg38,19:g.50406240C>T			0.113	clinvar,saturation_mutlist	3.53396		0.0197446		Uncertain	4.8935		1.16582	-0.876513	3.53396	Uncertain	0.442773	4.8935	FALSE	0.016
S435L	NP_002682:p.Ser435Leu	hg19,19:g.50909500C>T, hg38,19:g.50406243C>T			0.033	COSMIC,clinvar,saturation_mutlist	-1.21792		-0.959384		Neutral	0.64669		0.303669	-1.20833	-1.21792	Neutral	0.31331	0.64669	FALSE	0.029
F436S	NP_002682:p.Phe436Ser	hg19,19:g.50909503T>C, hg38,19:g.50406246T>C			0.206	clinvar,saturation_mutlist	2.6859		3.78786		Uncertain	0.72973		0.159514	3.79206	2.6859	Uncertain	0.741053	0.72973	FALSE	0.042
F436V	NP_002682:p.Phe436Val	hg19,19:g.50909502T>G, hg38,19:g.50406245T>G		7.95646e-06	0.27	clinvar,saturation_mutlist	1.93123		2.25593		Uncertain	0.66369		0.229453	2.26997	1.93123	Uncertain	0.60099	0.66369	FALSE	0.042
Q437R	NP_002682:p.Gln437Arg	hg19,19:g.50909506A>G, hg38,19:g.50406249A>G			0.276	clinvar,saturation_mutlist	0.13028		-0.341478		Neutral	0.44744		0.189946	-0.293327	0.13028	Neutral	0.313522	0.44744	FALSE	0.048
S438F	NP_002682:p.Ser438Phe	hg19,19:g.50909509C>T, hg38,19:g.50406252C>T			0.244	cBioPortal,clinvar,saturation_mutlist	0.41213		-0.159398		Neutral	1.39834		0.214195	-0.308977	0.41213	Neutral	0.311944	1.39834	FALSE	0.041
K439N	NP_002682:p.Lys439Asn	hg19,19:g.50909513G>T, hg38,19:g.50406256G>T		3.97928e-06	0.12	clinvar,saturation_mutlist	0.34174		0.0356753		Neutral	0.41669		0.114825	0.085224	0.34174	Neutral	0.252322	0.41669	FALSE	0.027
K439R	NP_002682:p.Lys439Arg	hg19,19:g.50909512A>G, hg38,19:g.50406255A>G			0.074	clinvar,saturation_mutlist	0.0115		-0.216572		Neutral	0.39467		0.0801153	-0.125361	0.0115	Neutral	0.177192	0.39467	FALSE	0.027
Q440H	NP_002682:p.Gln440His	hg19,19:g.50909516G>C, hg19,19:g.50909516G>T, hg38,19:g.50406259G>C, hg38,19:g.50406259G>T		7.95855e-06	0.268	clinvar,saturation_mutlist	0.60887		-0.383297		Neutral	0.33677		0.0870879	-0.352346	0.60887	Neutral	0.195321	0.33677	FALSE	0.015
T441A	NP_002682:p.Thr441Ala	hg19,19:g.50909517A>G, hg38,19:g.50406260A>G			0.038	cBioPortal,clinvar,saturation_mutlist	0.45978		0.252369		Neutral	0.71205		0.157179	0.4968	0.45978	Neutral	0.225158	0.71205	FALSE	0.02
T441M	NP_002682:p.Thr441Met	hg19,19:g.50406261C>T, hg19,19:g.50909518C>T, hg38,19:g.50406261C>T	6.38325e-05	9.15481e-05	0.064	cBioPortal,COSMIC,clinvar,saturation_mutlist	-0.78117		0.0303119		Neutral	0.7434		0.236561	-0.0355961	-0.78117	Neutral	0.236195	0.7434	FALSE	0.02
T441R	NP_002682:p.Thr441Arg	hg19,19:g.50909518C>G, hg38,19:g.50406261C>G			0.063	clinvar,saturation_mutlist	0.12191		0.0137688		Neutral	0.84332		0.309441	0.0690963	0.12191	Neutral	0.3375	0.84332	FALSE	0.02
T441S	NP_002682:p.Thr441Ser	hg19,19:g.50909517A>T, hg38,19:g.50406260A>T			0.038	clinvar,saturation_mutlist	0.24189		0.571927		Neutral	0.47378		0.282714	0.750221	0.24189	Neutral	0.41064	0.47378	FALSE	0.02
G442S	NP_002682:p.Gly442Ser	hg19,19:g.50909520G>A, hg38,19:g.50406263G>A		3.9794e-06	0.464	clinvar,saturation_mutlist	2.59708		0.756226		Uncertain	1.3494		0.46961	1.09292	2.59708	Uncertain	0.845395	1.3494	FALSE	0.016
R443G	NP_002682:p.Arg443Gly	hg19,19:g.50909523C>G, hg38,19:g.50406266C>G			0.341	clinvar,saturation_mutlist	0.62983		1.25791		Neutral	0.36963		0.293369	1.42357	0.62983	Neutral	0.397881	0.36963	FALSE	0.007
R443P	NP_002682:p.Arg443Pro	hg19,19:g.50909524G>C, hg38,19:g.50406267G>C			0.365	clinvar,saturation_mutlist	-0.48425		1.13904		Neutral	0.52336		0.461178	1.51388	-0.48425	Neutral	0.685503	0.52336	FALSE	0.007
R443Q	NP_002682:p.Arg443Gln	hg19,19:g.50909524G>A, hg38,19:g.50406267G>A			0.251	cBioPortal,COSMIC,clinvar,saturation_mutlist	0.29193		0.452006		Neutral	0.39993		0.0516883	0.616101	0.29193	Neutral	0.228079	0.39993	FALSE	0.007
R443W	NP_002682:p.Arg443Trp	hg19,19:g.50406266C>T, hg19,19:g.50909523C>T, hg38,19:g.50406266C>T			0.341	cBioPortal,COSMIC,clinvar,saturation_mutlist	0.42846		-0.201703		Neutral	0.56354		0.0503642	-0.121598	0.42846	Neutral	0.218784	0.56354	FALSE	0.007
R444G	NP_002682:p.Arg444Gly	hg19,19:g.50909526C>G, hg38,19:g.50406269C>G			0.331	cBioPortal,clinvar,saturation_mutlist	1.42778		2.12131		Uncertain	0.67246		0.562336	2.26398	1.42778	Uncertain	0.526598	0.67246	FALSE	0.007
R444Q	NP_002682:p.Arg444Gln	hg19,19:g.50909527G>A, hg38,19:g.50406270G>A		3.97975e-06	0.358	clinvar,saturation_mutlist	0.92064		0.981399		Neutral	0.69331		0.574787	1.1472	0.92064	Neutral	0.334737	0.69331	FALSE	0.007
R444W	NP_002682:p.Arg444Trp	hg19,19:g.50909526C>T, hg38,19:g.50406269C>T			0.332	cBioPortal,COSMIC,clinvar,saturation_mutlist	1.16599		0.315543		Neutral	1.75768		0.196205	0.285013	1.16599	Neutral	0.355213	1.75768	FALSE	0.007
D445N	NP_002682:p.Asp445Asn	hg19,19:g.50909529G>A, hg38,19:g.50406272G>A			0.158	clinvar,saturation_mutlist	0.11319		0.235824		Neutral	0.25009		0.120112	0.227267	0.11319	Neutral	0.210641	0.25009	FALSE	0.014
D445Y	NP_002682:p.Asp445Tyr	hg19,19:g.50909529G>T, hg38,19:g.50406272G>T			0.225	cBioPortal,COSMIC,clinvar,saturation_mutlist	0.07381		0.189497		Neutral	0.58282		0.124061	0.137136	0.07381	Neutral	0.244537	0.58282	FALSE	0.014
K447E	NP_002682:p.Lys447Glu	hg19,19:g.50909535A>G, hg38,19:g.50406278A>G			0.377	cBioPortal,COSMIC,clinvar,saturation_mutlist	1.83795		0.951659		Neutral	0.71632		0.170345	0.997928	1.83795	Neutral	0.452401	0.71632	FALSE	0.064
K447N	NP_002682:p.Lys447Asn	hg19,19:g.50909537G>C, hg19,19:g.50909537G>T, hg38,19:g.50406280G>C, hg38,19:g.50406280G>T			0.185	clinvar,saturation_mutlist	1.25984		0.841875		Neutral	0.54166		0.0550714	0.732971	1.25984	Neutral	0.360941	0.54166	FALSE	0.064
K447R	NP_002682:p.Lys447Arg	hg19,19:g.50909536A>G, hg38,19:g.50406279A>G			0.235	clinvar,saturation_mutlist	0.10563		0.1209		Neutral	0.47478		0.096024	-0.0276626	0.10563	Neutral	0.284494	0.47478	FALSE	0.064
K447T	NP_002682:p.Lys447Thr	hg19,19:g.50909536A>C, hg38,19:g.50406279A>C			0.319	clinvar,saturation_mutlist	1.22131		0.709434		Neutral	0.54705		0.0261301	0.707226	1.22131	Neutral	0.388777	0.54705	FALSE	0.064
V448A	NP_002682:p.Val448Ala	hg19,19:g.50909539T>C, hg38,19:g.50406282T>C			0.053	clinvar,saturation_mutlist	1.21511		1.52371		Neutral	0.35601		0.257421	1.74835	1.21511	Neutral	0.253512	0.35601	FALSE	0.13
V448I	NP_002682:p.Val448Ile	hg19,19:g.50909538G>A, hg38,19:g.50406281G>A		3.97934e-06	0.074	clinvar,saturation_mutlist	-0.6673		0.120076		Neutral	0.34371		0.206227	-0.0345667	-0.6673	Neutral	0.25437	0.34371	FALSE	0.13
V449I	NP_002682:p.Val449Ile	hg19,19:g.50909541G>A, hg38,19:g.50406284G>A			0.051	clinvar,saturation_mutlist	-0.42582		0.0609332		Neutral	0.66423		0.0863684	0.166214	-0.42582	Neutral	0.234697	0.66423	FALSE	0.175
S450C	NP_002682:p.Ser450Cys	hg19,19:g.50909544A>T, hg38,19:g.50406287A>T			0.28	clinvar,saturation_mutlist	-0.34726		0.791152		Neutral	0.54846		0.175648	0.436745	-0.34726	Neutral	0.333694	0.54846	FALSE	0.089
S450N	NP_002682:p.Ser450Asn	hg19,19:g.50909545G>A, hg38,19:g.50406288G>A			0.099	clinvar,saturation_mutlist	-0.35376		0.258837		Neutral	0.64875		0.130171	-0.119147	-0.35376	Neutral	0.27429	0.64875	FALSE	0.089
S450R	NP_002682:p.Ser450Arg	hg19,19:g.50909544A>C, hg19,19:g.50909546C>A, hg38,19:g.50406287A>C, hg38,19:g.50406289C>A				clinvar,saturation_mutlist	-0.60622		0.181936		Neutral	0.60674		0.549726	-0.483664	-0.60622	Neutral	0.263677	0.60674	FALSE	0.089
M451I	NP_002682:p.Met451Ile	hg19,19:g.50909549G>A, hg19,19:g.50909549G>C, hg38,19:g.50406292G>A, hg38,19:g.50406292G>C			0.165	clinvar,saturation_mutlist	2.05919		0.59174		Uncertain	0.92107		0.262969	0.825306	2.05919	Uncertain	0.406737	0.92107	FALSE	0.063
M451L	NP_002682:p.Met451Leu	hg19,19:g.50909547A>T, hg38,19:g.50406290A>T			0.094	clinvar,saturation_mutlist	0.78383		0.0791494		Neutral	0.72192		0.0231865	0.320891	0.78383	Neutral	0.31943	0.72192	FALSE	0.063
M451T	NP_002682:p.Met451Thr	hg19,19:g.50909548T>C, hg38,19:g.50406291T>C			0.206	clinvar,saturation_mutlist	3.16509		2.04175		Uncertain	0.86684		0.516465	2.31679	3.16509	Uncertain	0.399409	0.86684	FALSE	0.063
M451V	NP_002682:p.Met451Val	hg19,19:g.50909547A>G, hg38,19:g.50406290A>G			0.172	clinvar,saturation_mutlist	2.31585		1.03013		Uncertain	0.7934		0.372322	1.19931	2.31585	Uncertain	0.425781	0.7934	FALSE	0.063
V452A	NP_002682:p.Val452Ala	hg19,19:g.50909551T>C, hg38,19:g.50406294T>C			0.097	clinvar,saturation_mutlist	1.21566		1.26846		Neutral	0.51871		0.123308	1.32205	1.21566	Neutral	0.362808	0.51871	FALSE	0.084
V452E	NP_002682:p.Val452Glu	hg19,19:g.50909551T>A, hg38,19:g.50406294T>A			0.132	clinvar,saturation_mutlist	1.21262		1.18346		Neutral	0.74803		0.05935	1.4091	1.21262	Neutral	0.474798	0.74803	FALSE	0.084
V452L	NP_002682:p.Val452Leu	hg19,19:g.50909550G>T, hg38,19:g.50406293G>T			0.09	clinvar,saturation_mutlist	-0.05418		-0.0169115		Neutral	0.73889		0.149403	0.0499995	-0.05418	Neutral	0.177193	0.73889	FALSE	0.084
V452M	NP_002682:p.Val452Met	hg19,19:g.50406293G>A, hg19,19:g.50909550G>A, hg38,19:g.50406293G>A			0.188	cBioPortal,clinvar,saturation_mutlist	-0.118		0.57059		Neutral	0.69326		0.170381	0.602009	-0.118	Neutral	0.227253	0.69326	FALSE	0.084
G453D	NP_002682:p.Gly453Asp	hg19,19:g.50909554G>A, hg38,19:g.50406297G>A			0.756	cBioPortal,COSMIC,clinvar,saturation_mutlist	16.104		3.54336		Destabilizing	4.58537		0.692479	3.37092	16.104	Destabilizing	1.32532	4.58537	FALSE	0.068
G453R	NP_002682:p.Gly453Arg	hg19,19:g.50909553G>C, hg38,19:g.50406296G>C			0.788	clinvar,saturation_mutlist	24.9325		4.61905		Destabilizing	7.16037		0.823576	3.81426	24.9325	Destabilizing	1.82671	7.16037	FALSE	0.068
G453S	NP_002682:p.Gly453Ser	hg19,19:g.50909553G>A, hg38,19:g.50406296G>A			0.784	clinvar,saturation_mutlist	10.4564		1.80532		Uncertain	2.5838		0.768059	1.82027	10.4564	Uncertain	0.829144	2.5838	FALSE	0.068
R454C	NP_002682:p.Arg454Cys	hg19,19:g.50406299C>T, hg19,19:g.50909556C>T, hg38,19:g.50406299C>T			0.451	cBioPortal,COSMIC,clinvar,saturation_mutlist	2.75085		2.10787		Uncertain	0.8676		0.39132	2.27137	2.75085	Uncertain	0.313829	0.8676	FALSE	0.054
R454G	NP_002682:p.Arg454Gly	hg19,19:g.50909556C>G, hg38,19:g.50406299C>G			0.422	clinvar,saturation_mutlist	4.26268		3.26435		Destabilizing	0.87868		0.454973	3.33874	4.26268	Destabilizing	0.519212	0.87868	FALSE	0.054
R454H	NP_002682:p.Arg454His	hg19,19:g.50406300G>A, hg19,19:g.50909557G>A, hg38,19:g.50406300G>A			0.503	cBioPortal,COSMIC,clinvar,saturation_mutlist	4.42736		1.28318		Uncertain	1.56468		0.365106	1.30186	4.42736	Uncertain	0.422636	1.56468	FALSE	0.054
R454P	NP_002682:p.Arg454Pro	hg19,19:g.50909557G>C, hg38,19:g.50406300G>C	3.19224e-05		0.603	clinvar,saturation_mutlist	6.77244		5.48325		Destabilizing	1.60019		0.451641	5.66908	6.77244	Destabilizing	0.979629	1.60019	FALSE	0.054
R454S	NP_002682:p.Arg454Ser	hg19,19:g.50909556C>A, hg38,19:g.50406299C>A			0.425	clinvar,saturation_mutlist	3.85637		2.50263		Uncertain	0.85885		0.581319	2.66248	3.85637	Uncertain	0.475313	0.85885	FALSE	0.054
V455L	NP_002682:p.Val455Leu	hg19,19:g.50909559G>C, hg19,19:g.50909559G>T, hg38,19:g.50406302G>C, hg38,19:g.50406302G>T			0.188	cBioPortal,COSMIC,clinvar,saturation_mutlist	-0.44636		0.842895		Neutral	0.57764		0.360532	0.665507	-0.44636	Neutral	0.437285	0.57764	FALSE	0.075
V455M	NP_002682:p.Val455Met	hg19,19:g.50909559G>A, hg38,19:g.50406302G>A		3.98096e-06	0.127	cBioPortal,COSMIC,clinvar,saturation_mutlist	0.39862		1.77035		Neutral	0.76746		0.372086	1.59757	0.39862	Neutral	0.515552	0.76746	FALSE	0.075
Q456E	NP_002682:p.Gln456Glu	hg19,19:g.50909562C>G, hg38,19:g.50406305C>G		3.98099e-06	0.115	clinvar,saturation_mutlist	0.67601		1.0571		Neutral	0.50265		0.439339	0.98499	0.67601	Neutral	0.640321	0.50265	FALSE	0.1
Q456L	NP_002682:p.Gln456Leu	hg19,19:g.50909563A>T, hg38,19:g.50406306A>T	6.37877e-05		0.159	clinvar,saturation_mutlist	-2.33282		-1.22644		Uncertain	0.37092		0.132226	-1.09016	-2.33282	Uncertain	0.358908	0.37092	FALSE	0.1
M457I	NP_002682:p.Met457Ile	hg19,19:g.50909567G>A, hg19,19:g.50909567G>T, hg38,19:g.50406310G>A, hg38,19:g.50406310G>T		3.98149e-06		clinvar,saturation_mutlist	1.75546		0.348503		Neutral	1.03816		0.465685	0.584754	1.75546	Neutral	0.365384	1.03816	FALSE	0.119
M457L	NP_002682:p.Met457Leu	hg19,19:g.50909565A>T, hg38,19:g.50406308A>T			0.121	clinvar,saturation_mutlist	0.83648		-0.0587785		Neutral	0.50775		0.326813	0.0408755	0.83648	Neutral	0.299697	0.50775	FALSE	0.119
M457R	NP_002682:p.Met457Arg	hg19,19:g.50909566T>G, hg38,19:g.50406309T>G			0.407	clinvar,saturation_mutlist	3.82951		3.09681		Destabilizing	1.10019		0.334869	2.75578	3.82951	Uncertain	0.691517	1.10019	FALSE	0.119
M457T	NP_002682:p.Met457Thr	hg19,19:g.50909566T>C, hg38,19:g.50406309T>C			0.294	clinvar,saturation_mutlist	4.15048		2.4401		Uncertain	0.89937		0.285042	2.42489	4.15048	Uncertain	0.385634	0.89937	FALSE	0.119
D458E	NP_002682:p.Asp458Glu	hg19,19:g.50909570C>A, hg38,19:g.50406313C>A			0.771	clinvar,saturation_mutlist	4.09554		2.17936		Uncertain	1.62836		0.502643	2.26944	4.09554	Uncertain	0.601379	1.62836	FALSE	0.119
D458G	NP_002682:p.Asp458Gly	hg19,19:g.50909569A>G, hg38,19:g.50406312A>G			0.903	clinvar,saturation_mutlist	4.88386		3.31483		Destabilizing	1.25736		0.627623	3.55015	4.88386	Destabilizing	0.479293	1.25736	FALSE	0.119
D458N	NP_002682:p.Asp458Asn	hg19,19:g.50909568G>A, hg38,19:g.50406311G>A			0.774	clinvar,saturation_mutlist	4.68172		1.43482		Uncertain	1.52641		0.0692257	1.5597	4.68172	Uncertain	0.367647	1.52641	FALSE	0.119
M459I	NP_002682:p.Met459Ile	hg19,19:g.50909573G>A, hg19,19:g.50909573G>T, hg38,19:g.50406316G>A, hg38,19:g.50406316G>T			0.047	clinvar,saturation_mutlist	1.59514		0.975794		Neutral	0.70774		0.450391	0.553631	1.59514	Neutral	0.35955	0.70774	TRUE	0.173
M459K	NP_002682:p.Met459Lys	hg19,19:g.50909572T>A, hg38,19:g.50406315T>A			0.282	clinvar,saturation_mutlist	3.19986		4.05978		Destabilizing	1.06555		0.293837	3.86664	3.19986	Destabilizing	0.898675	1.06555	TRUE	0.173
M459L	NP_002682:p.Met459Leu	hg19,19:g.50909571A>C, hg19,19:g.50909571A>T, hg38,19:g.50406314A>C, hg38,19:g.50406314A>T			0.061	clinvar,saturation_mutlist	0.31688		0.505633		Neutral	0.17563		0.608529	0.0951512	0.31688	Neutral	0.363956	0.17563	TRUE	0.173
M459P	NP_002682:p.Met459Pro	hg19,19:g.50909570_50909573delinsTCCT, hg38,19:g.50406313_50406316delinsTCCT				clinvar,saturation_mutlist	7.28012		7.43257		Destabilizing	1.12869		0.980213	6.83142	7.28012	Destabilizing	0.85826	1.12869	TRUE	0.173
M459T	NP_002682:p.Met459Thr	hg19,19:g.50909572T>C, hg38,19:g.50406315T>C			0.222	clinvar,saturation_mutlist	3.96861		2.56108		Uncertain	0.76085		0.261064	2.37792	3.96861	Uncertain	0.262437	0.76085	TRUE	0.173
M459V	NP_002682:p.Met459Val	hg19,19:g.50909571A>G, hg38,19:g.50406314A>G		3.98206e-06	0.079	clinvar,saturation_mutlist	2.7453		1.19263		Uncertain	0.67085		0.462251	0.949973	2.7453	Uncertain	0.316559	0.67085	TRUE	0.173
L460P	NP_002682:p.Leu460Pro	hg19,19:g.50909575T>C, hg38,19:g.50406318T>C			0.553	clinvar,saturation_mutlist	7.89833		7.63449		Destabilizing	2.3366		0.309923	6.98264	7.89833	Destabilizing	0.959442	2.3366	TRUE	0.285
L460Q	NP_002682:p.Leu460Gln	hg19,19:g.50909575T>A, hg38,19:g.50406318T>A			0.549	clinvar,saturation_mutlist	1.63166		1.68384		Neutral	0.42936		0.315685	1.75438	1.63166	Neutral	0.266305	0.42936	TRUE	0.285
L460R	NP_002682:p.Leu460Arg	hg19,19:g.50909575T>G, hg38,19:g.50406318T>G			0.51	clinvar,saturation_mutlist	1.26694		1.10563		Neutral	0.40251		0.254706	1.20602	1.26694	Neutral	0.254731	0.40251	TRUE	0.285
L460V	NP_002682:p.Leu460Val	hg19,19:g.50909574C>G, hg38,19:g.50406317C>G			0.187	clinvar,saturation_mutlist	2.57369		1.16573		Uncertain	1.20638		0.275149	1.27201	2.57369	Uncertain	0.223948	1.20638	TRUE	0.285
Q461L	NP_002682:p.Gln461Leu	hg19,19:g.50406321A>T, hg19,19:g.50909578A>T, hg38,19:g.50406321A>T			0.308	cBioPortal,COSMIC,clinvar,saturation_mutlist	-0.68926		-0.979514		Neutral	0.52742		0.229566	-0.921097	-0.68926	Neutral	0.212297	0.52742	TRUE	0.382
Q461R	NP_002682:p.Gln461Arg	hg19,19:g.50909578A>G, hg38,19:g.50406321A>G			0.212	clinvar,saturation_mutlist	-0.62246		-0.45802		Neutral	0.92		0.202596	-0.323016	-0.62246	Neutral	0.204796	0.92	TRUE	0.382
V462G	NP_002682:p.Val462Gly	hg19,19:g.50909665T>G, hg38,19:g.50406408T>G			0.473	clinvar,saturation_mutlist	2.82341		3.82406		Uncertain	0.42481		0.452141	3.73689	2.82341	Uncertain	0.457638	0.42481	TRUE	0.484
V462M	NP_002682:p.Val462Met	hg19,19:g.50909664G>A, hg38,19:g.50406407G>A			0.253	clinvar,saturation_mutlist	-0.91485		0.846128		Neutral	0.52421		0.338575	0.830061	-0.91485	Neutral	0.243299	0.52421	TRUE	0.484
L463M	NP_002682:p.Leu463Met	hg19,19:g.50909667C>A, hg38,19:g.50406410C>A			0.133	clinvar,saturation_mutlist	-0.17565		1.27018		Neutral	0.29052		0.183602	1.38884	-0.17565	Neutral	0.233715	0.29052	TRUE	0.5
L464P	NP_002682:p.Leu464Pro	hg19,19:g.50909671T>C, hg38,19:g.50406414T>C			0.349	clinvar,saturation_mutlist	5.57677		7.40671		Destabilizing	1.93212		0.75606	7.38823	5.57677	Destabilizing	0.720503	1.93212	TRUE	0.5
R465Q	NP_002682:p.Arg465Gln	hg19,19:g.50909674G>A, hg38,19:g.50406417G>A		4.42956e-06	0.332	cBioPortal,COSMIC,clinvar,saturation_mutlist	0.78971		1.49267		Neutral	0.51882		0.123207	1.33993	0.78971	Neutral	0.285699	0.51882	TRUE	0.396
R465W	NP_002682:p.Arg465Trp	hg19,19:g.50909673C>T, hg38,19:g.50406416C>T		0	0.381	cBioPortal,clinvar,saturation_mutlist	0.20441		-0.370951		Neutral	0.82787		0.254183	-0.0244296	0.20441	Neutral	0.365083	0.82787	TRUE	0.396
E466A	NP_002682:p.Glu466Ala	hg19,19:g.50909677A>C, hg38,19:g.50406420A>C			0.245	clinvar,saturation_mutlist	0.29447		0.0100448		Neutral	0.41416		0.0919161	0.159773	0.29447	Neutral	0.191021	0.41416	TRUE	0.374
E466D	NP_002682:p.Glu466Asp	hg19,19:g.50909678G>T, hg38,19:g.50406421G>T			0.143	clinvar,saturation_mutlist	0.50043		0.412892		Neutral	0.27725		0.287522	0.389079	0.50043	Neutral	0.296517	0.27725	TRUE	0.374
E466G	NP_002682:p.Glu466Gly	hg19,19:g.50909677A>G, hg38,19:g.50406420A>G			0.251	clinvar,saturation_mutlist	1.12177		0.960216		Neutral	0.51724		0.275548	0.972579	1.12177	Neutral	0.251393	0.51724	TRUE	0.374
E466K	NP_002682:p.Glu466Lys	hg19,19:g.50909676G>A, hg38,19:g.50406419G>A		4.41891e-06	0.219	clinvar,saturation_mutlist	-0.53929		-0.0292806		Neutral	0.46519		0.204376	0.0641415	-0.53929	Neutral	0.228896	0.46519	TRUE	0.374
Y467C	NP_002682:p.Tyr467Cys	hg19,19:g.50909680A>G, hg38,19:g.50406423A>G		4.44832e-06	0.219	clinvar,saturation_mutlist	2.25792		3.28486		Uncertain	0.4844		0.266044	2.8487	2.25792	Uncertain	0.404846	0.4844	TRUE	0.36
Y467S	NP_002682:p.Tyr467Ser	hg19,19:g.50909680A>C, hg38,19:g.50406423A>C			0.304	clinvar,saturation_mutlist	2.8137		3.74909		Uncertain	0.58998		0.281815	3.22783	2.8137	Uncertain	0.527645	0.58998	TRUE	0.36
K468N	NP_002682:p.Lys468Asn	hg19,19:g.50909684G>T, hg38,19:g.50406427G>T			0.186	clinvar,saturation_mutlist	0.2281		0.139123		Neutral	0.3611		0.188089	0.0545518	0.2281	Neutral	0.220253	0.3611	TRUE	0.307
K468R	NP_002682:p.Lys468Arg	hg19,19:g.50909683A>G, hg38,19:g.50406426A>G		1.78006e-05	0.186	clinvar,saturation_mutlist	-0.11185		0.01921		Neutral	0.2479		0.153099	-0.126204	-0.11185	Neutral	0.131902	0.2479	TRUE	0.307
L469F	NP_002682:p.Leu469Phe	hg19,19:g.50909685C>T, hg38,19:g.50406428C>T			0.357	cBioPortal,clinvar,saturation_mutlist	1.08442		0.846795		Neutral	0.83051		0.196946	0.66521	1.08442	Neutral	0.349313	0.83051	TRUE	0.295
R470C	NP_002682:p.Arg470Cys	hg19,19:g.50909688C>T, hg38,19:g.50406431C>T			0.506	cBioPortal,clinvar,saturation_mutlist	0.27467		0.912351		Neutral	0.42615		0.184123	1.12511	0.27467	Neutral	0.282338	0.42615	TRUE	0.183
R470P	NP_002682:p.Arg470Pro	hg19,19:g.50909689G>C, hg38,19:g.50406432G>C			0.374	clinvar,saturation_mutlist	-0.61265		1.32676		Neutral	0.5263		0.640355	1.21951	-0.61265	Neutral	0.531345	0.5263	TRUE	0.183
S471F	NP_002682:p.Ser471Phe	hg19,19:g.50909692C>T, hg38,19:g.50406435C>T		0	0.475	cBioPortal,clinvar,saturation_mutlist	0.74957		-0.825421		Neutral	1.08996		0.103799	-0.764836	0.74957	Neutral	0.426551	1.08996	FALSE	0.141
S471T	NP_002682:p.Ser471Thr	hg19,19:g.50909691T>A, hg38,19:g.50406434T>A			0.33	clinvar,saturation_mutlist	0.14103		0.236699		Neutral	0.77327		0.152976	0.148616	0.14103	Neutral	0.234525	0.77327	FALSE	0.141
T473A	NP_002682:p.Thr473Ala	hg19,19:g.50909697A>G, hg38,19:g.50406440A>G			0.345	clinvar,saturation_mutlist	0.5533		0.405154		Neutral	0.39662		0.202251	0.414689	0.5533	Neutral	0.202704	0.39662	FALSE	0.11
T473M	NP_002682:p.Thr473Met	hg19,19:g.50909698C>T, hg38,19:g.50406441C>T			0.373	cBioPortal,COSMIC,clinvar,saturation_mutlist	0.20472		0.134968		Neutral	0.53044		0.310328	0.0604768	0.20472	Neutral	0.282953	0.53044	FALSE	0.11
L474I	NP_002682:p.Leu474Ile	hg19,19:g.50909700C>A, hg38,19:g.50406443C>A			0.539	clinvar,saturation_mutlist	1.35813		1.01817		Neutral	0.93769		0.167465	0.863189	1.35813	Neutral	0.31107	0.93769	FALSE	0.073
N475D	NP_002682:p.Asn475Asp	hg19,19:g.50909703A>G, hg38,19:g.50406446A>G			0.392	clinvar,saturation_mutlist	0.9116		0.230582		Neutral	1.15821		0.101573	0.652025	0.9116	Neutral	0.351415	1.15821	FALSE	0.049
N475K	NP_002682:p.Asn475Lys	hg19,19:g.50406448T>A, hg19,19:g.50909705T>A, hg38,19:g.50406448T>A			0.251	cBioPortal,COSMIC,clinvar,saturation_mutlist	0.46897		0.296461		Neutral	0.69157		0.0624324	0.398887	0.46897	Neutral	0.326531	0.69157	FALSE	0.049
N475S	NP_002682:p.Asn475Ser	hg19,19:g.50406447A>G, hg19,19:g.50909704A>G, hg38,19:g.50406447A>G			0.405	cBioPortal,clinvar,saturation_mutlist	0.77666		0.395926		Neutral	0.66393		0.0797252	0.683697	0.77666	Neutral	0.316106	0.66393	FALSE	0.049
A476V	NP_002682:p.Ala476Val	hg19,19:g.50909707C>T, hg38,19:g.50406450C>T			0.311	cBioPortal,clinvar,saturation_mutlist	0.68873		-0.346178		Neutral	0.9061		0.0982677	-0.158436	0.68873	Neutral	0.460298	0.9061	FALSE	0.06
V477L	NP_002682:p.Val477Leu	hg19,19:g.50909709G>T, hg38,19:g.50406452G>T			0.533	clinvar,saturation_mutlist	0.09966		0.558093		Neutral	0.67504		0.396783	0.504709	0.09966	Neutral	0.572159	0.67504	FALSE	0.102
V477M	NP_002682:p.Val477Met	hg19,19:g.50406452G>A, hg19,19:g.50909709G>A, hg38,19:g.50406452G>A		1.3335e-05	0.557	cBioPortal,COSMIC,clinvar,saturation_mutlist	0.12979		1.24658		Neutral	0.9927		0.352771	1.24897	0.12979	Neutral	0.637805	0.9927	FALSE	0.102
S478G	NP_002682:p.Ser478Gly	hg19,19:g.50909712A>G, hg38,19:g.50406455A>G			0.457	clinvar,saturation_mutlist	0.93898		1.22936		Neutral	0.42003		0.597175	1.58944	0.93898	Neutral	0.577794	0.42003	FALSE	0.124
S478R	NP_002682:p.Ser478Arg	hg19,19:g.50909712A>C, hg19,19:g.50909714C>A, hg19,19:g.50909714C>G, hg38,19:g.50406455A>C, hg38,19:g.50406457C>A				cBioPortal,COSMIC,clinvar,saturation_mutlist	0.48554		-0.0284616		Neutral	0.9627		0.540758	0.343743	0.48554	Neutral	1.28126	0.9627	FALSE	0.124
F479I	NP_002682:p.Phe479Ile	hg19,19:g.50909715T>A, hg38,19:g.50406458T>A			0.116	clinvar,saturation_mutlist	0.03193		0.743444		Neutral	0.82213		0.198854	0.784291	0.03193	Neutral	0.296706	0.82213	FALSE	0.153
F479L	NP_002682:p.Phe479Leu	hg19,19:g.50909715T>C, hg38,19:g.50406458T>C			0.14	clinvar,saturation_mutlist	-0.35686		0.572761		Neutral	0.40463		0.0823642	0.568688	-0.35686	Neutral	0.269669	0.40463	FALSE	0.153
F479S	NP_002682:p.Phe479Ser	hg19,19:g.50909716T>C, hg38,19:g.50406459T>C			0.168	clinvar,saturation_mutlist	0.90686		1.9914		Neutral	0.56985		0.0590058	2.02666	0.90686	Uncertain	0.458099	0.56985	FALSE	0.153
F479V	NP_002682:p.Phe479Val	hg19,19:g.50909715T>G, hg38,19:g.50406458T>G			0.176	clinvar,saturation_mutlist	0.49821		0.883104		Neutral	0.60254		0.162159	0.937469	0.49821	Neutral	0.280291	0.60254	FALSE	0.153
F479Y	NP_002682:p.Phe479Tyr	hg19,19:g.50909716T>A, hg38,19:g.50406459T>A			0.089	clinvar,saturation_mutlist	0.23406		0.483707		Neutral	0.2698		0.166633	0.382397	0.23406	Neutral	0.184441	0.2698	FALSE	0.153
H480R	NP_002682:p.His480Arg	hg19,19:g.50909719A>G, hg38,19:g.50406462A>G			0.423	clinvar,saturation_mutlist	-0.03134		0.549092		Neutral	0.3688		0.131713	0.443249	-0.03134	Neutral	0.28027	0.3688	FALSE	0.161
H480Y	NP_002682:p.His480Tyr	hg19,19:g.50909718C>T, hg38,19:g.50406461C>T			0.407	clinvar,saturation_mutlist	-0.53333		0.00636973		Neutral	0.50004		0.0858615	-0.178893	-0.53333	Neutral	0.283317	0.50004	FALSE	0.161
F481L	NP_002682:p.Phe481Leu	hg19,19:g.50909721T>C, hg19,19:g.50909723C>G, hg38,19:g.50406464T>C, hg38,19:g.50406466C>G		4.46074e-06		clinvar,saturation_mutlist	1.44184		2.05062		Uncertain	0.61099		0.255187	1.74382	1.44184	Neutral	0.313137	0.61099	FALSE	0.113
L482Q	NP_002682:p.Leu482Gln	hg19,19:g.50909723_50909725delinsTCA, hg19,19:g.50909725T>A, hg38,19:g.50406466_50406468delinsTCA, hg38,19:g.50406468T>A			0.586	clinvar,saturation_mutlist	2.80113		2.96906		Uncertain	0.50383		0.010711	2.80958	2.80113	Uncertain	0.306982	0.50383	FALSE	0.093
G483D	NP_002682:p.Gly483Asp	hg19,19:g.50909728G>A, hg38,19:g.50406471G>A			0.22	cBioPortal,clinvar,saturation_mutlist	2.56788		0.620865		Uncertain	0.86683		0.225174	0.749611	2.56788	Uncertain	0.389432	0.86683	FALSE	0.049
G483R	NP_002682:p.Gly483Arg	hg19,19:g.50909727G>C, hg38,19:g.50406470G>C			0.163	clinvar,saturation_mutlist	1.62482		0.359859		Neutral	1.26085		0.104759	0.602542	1.62482	Neutral	0.400069	1.26085	FALSE	0.049
E484G	NP_002682:p.Glu484Gly	hg19,19:g.50909731A>G, hg38,19:g.50406474A>G			0.432	clinvar,saturation_mutlist	0.36253		1.25557		Neutral	0.63114		0.507811	1.03413	0.36253	Neutral	0.329237	0.63114	FALSE	0.022
E484K	NP_002682:p.Glu484Lys	hg19,19:g.50909730G>A, hg38,19:g.50406473G>A		0	0.333	cBioPortal,clinvar,saturation_mutlist	-0.66756		0.32158		Neutral	0.36124		0.476959	0.184695	-0.66756	Neutral	0.306555	0.36124	FALSE	0.022
Q485H	NP_002682:p.Gln485His	hg19,19:g.50909735G>T, hg38,19:g.50406478G>T			0.357	clinvar,saturation_mutlist	0.2487		0.0857712		Neutral	0.57032		0.153783	-0.0145572	0.2487	Neutral	0.26263	0.57032	FALSE	0.024
Q485R	NP_002682:p.Gln485Arg	hg19,19:g.50909734A>G, hg38,19:g.50406477A>G			0.322	clinvar,saturation_mutlist	-0.07045		0.0861593		Neutral	0.4081		0.0988353	0.0724749	-0.07045	Neutral	0.238025	0.4081	FALSE	0.024
K486E	NP_002682:p.Lys486Glu	hg19,19:g.50909736A>G, hg38,19:g.50406479A>G		4.54285e-06	0.491	clinvar,saturation_mutlist	2.52964		1.16868		Uncertain	0.91716		0.446535	1.27394	2.52964	Uncertain	0.453538	0.91716	FALSE	0.024
D488G	NP_002682:p.Asp488Gly	hg19,19:g.50909743A>G, hg38,19:g.50406486A>G		4.65593e-06	0.569	clinvar,saturation_mutlist	0.66672		1.72709		Neutral	0.94334		0.417437	1.99856	0.66672	Neutral	0.420453	0.94334	FALSE	0.018
D488N	NP_002682:p.Asp488Asn	hg19,19:g.50909742G>A, hg38,19:g.50406485G>A			0.384	clinvar,saturation_mutlist	-0.31517		0.542571		Neutral	0.67848		0.207947	0.656704	-0.31517	Neutral	0.255008	0.67848	FALSE	0.018
D488Y	NP_002682:p.Asp488Tyr	hg19,19:g.50909742G>T, hg38,19:g.50406485G>T			0.481	cBioPortal,COSMIC,clinvar,saturation_mutlist	-0.10199		0.344098		Neutral	1.23115		0.245136	0.237394	-0.10199	Neutral	0.579907	1.23115	FALSE	0.018
V489M	NP_002682:p.Val489Met	hg19,19:g.50909745G>A, hg38,19:g.50406488G>A		6.09276e-05	0.373	cBioPortal,clinvar,saturation_mutlist	-0.10607		1.7285		Neutral	1.05934		0.836176	1.4347	-0.10607	Neutral	0.622156	1.05934	FALSE	0.035
Q490R	NP_002682:p.Gln490Arg	hg19,19:g.50909749A>G, hg38,19:g.50406492A>G			0.142	clinvar,saturation_mutlist	0.05203		0.17002		Neutral	0.61764		0.0572682	0.01453	0.05203	Neutral	0.293413	0.61764	FALSE	0.059
H491Q	NP_002682:p.His491Gln	hg19,19:g.50909753C>G, hg38,19:g.50406496C>G			0.266	clinvar,saturation_mutlist	-0.30099		1.15513		Neutral	0.4235		0.426594	1.05004	-0.30099	Neutral	0.266627	0.4235	FALSE	0.094
H491R	NP_002682:p.His491Arg	hg19,19:g.50909752A>G, hg38,19:g.50406495A>G			0.433	clinvar,saturation_mutlist	-1.2818		0.659702		Neutral	0.6183		0.337919	0.620456	-1.2818	Neutral	0.24713	0.6183	FALSE	0.094
H491Y	NP_002682:p.His491Tyr	hg19,19:g.50909751C>T, hg38,19:g.50406494C>T		4.74505e-06	0.213	clinvar,saturation_mutlist	-0.86841		0.0570247		Neutral	0.69816		0.239965	0.0208073	-0.86841	Neutral	0.327168	0.69816	FALSE	0.094
S492G	NP_002682:p.Ser492Gly	hg19,19:g.50909754A>G, hg38,19:g.50406497A>G			0.17	clinvar,saturation_mutlist	0.35757		0.724728		Neutral	0.43364		0.162756	0.748949	0.35757	Neutral	0.175049	0.43364	TRUE	0.186
S492I	NP_002682:p.Ser492Ile	hg19,19:g.50909755G>T, hg38,19:g.50406498G>T			0.333	clinvar,saturation_mutlist	-0.32871		-0.290305		Neutral	0.73958		0.164252	-0.435614	-0.32871	Neutral	0.416881	0.73958	TRUE	0.186
S492R	NP_002682:p.Ser492Arg	hg19,19:g.50909756C>A, hg19,19:g.50909756C>G, hg38,19:g.50406499C>A, hg38,19:g.50406499C>G			0.333	clinvar,saturation_mutlist	-0.15341		-0.502918		Neutral	0.66389		0.0752466	-0.499549	-0.15341	Neutral	0.326868	0.66389	TRUE	0.186
I493M	NP_002682:p.Ile493Met	hg19,19:g.50909759C>G, hg38,19:g.50406502C>G			0.174	clinvar,saturation_mutlist	-0.58558		1.18558		Neutral	0.48924		0.144156	0.802008	-0.58558	Neutral	0.287628	0.48924	TRUE	0.278
I493T	NP_002682:p.Ile493Thr	hg19,19:g.50909758T>C, hg38,19:g.50406501T>C			0.289	clinvar,saturation_mutlist	0.87352		1.67367		Neutral	0.66025		0.252686	1.35007	0.87352	Neutral	0.376409	0.66025	TRUE	0.278
I494L	NP_002682:p.Ile494Leu	hg19,19:g.50909760A>C, hg38,19:g.50406503A>C			0.352	clinvar,saturation_mutlist	0.31801		0.265288		Neutral	0.335		0.495589	0.576566	0.31801	Neutral	0.269804	0.335	TRUE	0.268
I494N	NP_002682:p.Ile494Asn	hg19,19:g.50909761T>A, hg38,19:g.50406504T>A			0.537	clinvar,saturation_mutlist	2.79922		2.12497		Uncertain	0.60214		0.277859	2.29116	2.79922	Uncertain	0.210836	0.60214	TRUE	0.268
I494T	NP_002682:p.Ile494Thr	hg19,19:g.50909761T>C, hg38,19:g.50406504T>C			0.563	clinvar,saturation_mutlist	2.00734		1.83588		Uncertain	0.6098		0.387218	2.09246	2.00734	Uncertain	0.207088	0.6098	TRUE	0.268
T495I	NP_002682:p.Thr495Ile	hg19,19:g.50909764C>T, hg38,19:g.50406507C>T			0.251	cBioPortal,clinvar,saturation_mutlist	-0.5728		-0.618687		Neutral	0.61523		0.351326	-0.460169	-0.5728	Neutral	0.311075	0.61523	TRUE	0.193
T495S	NP_002682:p.Thr495Ser	hg19,19:g.50909764C>G, hg38,19:g.50406507C>G			0.038	clinvar,saturation_mutlist	0.26559		0.271205		Neutral	0.31128		0.30411	0.605998	0.26559	Neutral	0.347975	0.31128	TRUE	0.193
D496H	NP_002682:p.Asp496His	hg19,19:g.50909766G>C, hg38,19:g.50406509G>C		1.51535e-05	0.46	clinvar,saturation_mutlist	0.26539		-0.435498		Neutral	0.34064		0.132632	-0.258553	0.26539	Neutral	0.165626	0.34064	FALSE	0.098
D496N	NP_002682:p.Asp496Asn	hg19,19:g.50909766G>A, hg38,19:g.50406509G>A			0.323	clinvar,saturation_mutlist	0.23622		-0.0836334		Neutral	0.27365		0.13991	0.0677016	0.23622	Neutral	0.178922	0.27365	FALSE	0.098
D496Y	NP_002682:p.Asp496Tyr	hg19,19:g.50909766G>T, hg38,19:g.50406509G>T			0.495	clinvar,saturation_mutlist	-0.52085		-0.466346		Neutral	0.54234		0.119141	-0.216959	-0.52085	Neutral	0.191384	0.54234	FALSE	0.098
L497V	NP_002682:p.Leu497Val	hg19,19:g.50909769C>G, hg38,19:g.50406512C>G			0.272	clinvar,saturation_mutlist	2.75783		1.85644		Uncertain	1.02003		0.0150327	1.81936	2.75783	Uncertain	0.398102	1.02003	FALSE	0.088
N499S	NP_002682:p.Asn499Ser	hg19,19:g.50910241A>G, hg38,19:g.50406984A>G			0.158	clinvar,saturation_mutlist	0.37057		0.318467		Neutral	0.47725		0.0440496	0.484883	0.37057	Neutral	0.198274	0.47725	FALSE	0.013
G500E	NP_002682:p.Gly500Glu	hg19,19:g.50910244G>A, hg38,19:g.50406987G>A			0.299	clinvar,saturation_mutlist	2.84523		0.681873		Uncertain	1.53391		0.54423	0.707835	2.84523	Uncertain	0.68105	1.53391	FALSE	0.008
G500R	NP_002682:p.Gly500Arg	hg19,19:g.50406986G>C, hg19,19:g.50910243G>A, hg19,19:g.50910243G>C, hg38,19:g.50406986G>A, hg38,19:g.50406986G>C				cBioPortal,clinvar,saturation_mutlist	2.97381		-0.00511217		Uncertain	1.45788		0.449316	0.0331178	2.97381	Uncertain	0.680529	1.45788	FALSE	0.008
N501H	NP_002682:p.Asn501His	hg19,19:g.50910246A>C, hg38,19:g.50406989A>C	3.22789e-05		0.127	clinvar,saturation_mutlist	1.22501		0.380132		Neutral	0.55247		0.241732	0.150309	1.22501	Neutral	0.230112	0.55247	FALSE	0.008
N501S	NP_002682:p.Asn501Ser	hg19,19:g.50910247A>G, hg38,19:g.50406990A>G			0.086	clinvar,saturation_mutlist	0.23191		0.688081		Neutral	0.75907		0.155153	0.44844	0.23191	Neutral	0.209322	0.75907	FALSE	0.008
D502E	NP_002682:p.Asp502Glu	hg19,19:g.50910251C>A, hg19,19:g.50910251C>G, hg38,19:g.50406994C>A, hg38,19:g.50406994C>G		4.14769e-06	0.032	clinvar,saturation_mutlist	-0.57718		0.486768		Neutral	0.52734		0.18797	0.450001	-0.57718	Neutral	0.195554	0.52734	FALSE	0.007
D502G	NP_002682:p.Asp502Gly	hg19,19:g.50910250A>G, hg38,19:g.50406993A>G		4.15051e-06	0.138	cBioPortal,COSMIC,clinvar,saturation_mutlist	1.47345		1.5857		Neutral	0.5273		0.0667444	1.44815	1.47345	Neutral	0.191079	0.5273	FALSE	0.007
D502H	NP_002682:p.Asp502His	hg19,19:g.50910249G>C, hg38,19:g.50406992G>C		4.16528e-06	0.142	clinvar,saturation_mutlist	1.20675		0.194883		Neutral	0.68682		0.0702615	0.261601	1.20675	Neutral	0.179322	0.68682	FALSE	0.007
D502N	NP_002682:p.Asp502Asn	hg19,19:g.50910249G>A, hg38,19:g.50406992G>A	3.20636e-05	0.000212429	0.132	cBioPortal,COSMIC,clinvar,saturation_mutlist	1.09667		0.39712		Neutral	0.51361		0.0604236	0.456599	1.09667	Neutral	0.158606	0.51361	FALSE	0.007
Q503E	NP_002682:p.Gln503Glu	hg19,19:g.50910252C>G, hg38,19:g.50406995C>G			0.212	clinvar,saturation_mutlist	-0.41435		-0.22777		Neutral	0.50323		0.148272	-0.293563	-0.41435	Neutral	0.19477	0.50323	FALSE	0.015
Q503H	NP_002682:p.Gln503His	hg19,19:g.50406997G>T, hg19,19:g.50910254G>C, hg19,19:g.50910254G>T, hg38,19:g.50406997G>C, hg38,19:g.50406997G>T				cBioPortal,clinvar,saturation_mutlist	0.64279		-0.328323		Neutral	0.48962		0.142677	-0.36865	0.64279	Neutral	0.188058	0.48962	FALSE	0.015
T504I	NP_002682:p.Thr504Ile	hg19,19:g.50910256C>T, hg38,19:g.50406999C>T			0.231	COSMIC,clinvar,saturation_mutlist	0.69922		-0.431373		Neutral	1.47408		0.221432	-0.470448	0.69922	Neutral	0.214317	1.47408	FALSE	0.04
T504N	NP_002682:p.Thr504Asn	hg19,19:g.50910256C>A, hg38,19:g.50406999C>A			0.181	clinvar,saturation_mutlist	0.44799		0.284382		Neutral	0.73973		0.126409	0.294075	0.44799	Neutral	0.136228	0.73973	FALSE	0.04
R505C	NP_002682:p.Arg505Cys	hg19,19:g.50407001C>T, hg19,19:g.50910258C>T, hg38,19:g.50407001C>T		4.11584e-06	0.379	cBioPortal,COSMIC,clinvar,saturation_mutlist	2.46346		3.10194		Uncertain	0.72579		0.135981	2.87119	2.46346	Uncertain	0.332724	0.72579	FALSE	0.072
R505H	NP_002682:p.Arg505His	hg19,19:g.50910259G>A, hg38,19:g.50407002G>A		8.2375e-06	0.471	cBioPortal,clinvar,saturation_mutlist	7.61937		2.74393		Uncertain	2.57698		0.120738	2.40141	7.61937	Uncertain	0.416563	2.57698	FALSE	0.072
R505P	NP_002682:p.Arg505Pro	hg19,19:g.50910259G>C, hg38,19:g.50407002G>C			0.474	clinvar,saturation_mutlist	4.53779		7.7517		Destabilizing	1.63324		0.408871	7.75968	4.53779	Destabilizing	0.601277	1.63324	FALSE	0.072
R506C	NP_002682:p.Arg506Cys	hg19,19:g.50910261C>T, hg38,19:g.50407004C>T		4.07451e-06	0.309	clinvar,saturation_mutlist	0.79793		2.04759		Uncertain	0.45501		0.143918	2.12773	0.79793	Uncertain	0.292459	0.45501	FALSE	0.093
R506G	NP_002682:p.Arg506Gly	hg19,19:g.50910261C>G, hg38,19:g.50407004C>G			0.234	clinvar,saturation_mutlist	2.01507		2.61038		Uncertain	0.45502		0.184503	2.8986	2.01507	Uncertain	0.407735	0.45502	FALSE	0.093
R506H	NP_002682:p.Arg506His	hg19,19:g.50910262G>A, hg38,19:g.50407005G>A	3.2076e-05	8.15062e-06	0.185	cBioPortal,COSMIC,clinvar,saturation_mutlist	2.03854		1.17928		Uncertain	1.20536		0.249478	1.37418	2.03854	Uncertain	0.424729	1.20536	FALSE	0.093
R506S	NP_002682:p.Arg506Ser	hg19,19:g.50910261C>A, hg38,19:g.50407004C>A			0.227	clinvar,saturation_mutlist	1.03609		2.07607		Uncertain	0.48995		0.254959	2.26026	1.03609	Uncertain	0.400133	0.48995	FALSE	0.093
R507C	NP_002682:p.Arg507Cys	hg19,19:g.50407007C>T, hg19,19:g.50910264C>T, hg38,19:g.50407007C>T		0	0.754	cBioPortal,COSMIC,clinvar,saturation_mutlist	1.48088		1.94477		Neutral	0.98813		0.161941	1.9551	1.48088	Neutral	0.251	0.98813	FALSE	0.132
L508V	NP_002682:p.Leu508Val	hg19,19:g.50910267C>G, hg38,19:g.50407010C>G			0.185	clinvar,saturation_mutlist	2.77825		1.73736		Uncertain	0.80229		0.174113	1.6723	2.77825	Uncertain	0.287321	0.80229	TRUE	0.253
V510A	NP_002682:p.Val510Ala	hg19,19:g.50910274T>C, hg38,19:g.50407017T>C			0.228	cBioPortal,clinvar,saturation_mutlist	0.52387		1.07753		Neutral	0.26391		0.0559868	1.02622	0.52387	Neutral	0.213425	0.26391	TRUE	0.31
V510E	NP_002682:p.Val510Glu	hg19,19:g.50910274T>A, hg38,19:g.50407017T>A			0.289	clinvar,saturation_mutlist	0.23543		1.0274		Neutral	0.36639		0.0197275	0.991898	0.23543	Neutral	0.273484	0.36639	TRUE	0.31
V510M	NP_002682:p.Val510Met	hg19,19:g.50910273G>A, hg38,19:g.50407016G>A			0.223	cBioPortal,COSMIC,clinvar,saturation_mutlist	-0.97047		0.540183		Neutral	0.27639		0.12485	0.456698	-0.97047	Neutral	0.115892	0.27639	TRUE	0.31
Y511C	NP_002682:p.Tyr511Cys	hg19,19:g.50910277A>G, hg38,19:g.50407020A>G			0.691	cBioPortal,clinvar,saturation_mutlist	2.98288		3.50328		Uncertain	0.79807		0.468019	2.99212	2.98288	Uncertain	0.372733	0.79807	TRUE	0.349
Y511F	NP_002682:p.Tyr511Phe	hg19,19:g.50910277A>T, hg38,19:g.50407020A>T			0.59	clinvar,saturation_mutlist	0.46389		0.458188		Neutral	0.65146		0.307927	0.256286	0.46389	Neutral	0.354638	0.65146	TRUE	0.349
Y511H	NP_002682:p.Tyr511His	hg19,19:g.50910276T>C, hg38,19:g.50407019T>C			0.614	cBioPortal,clinvar,saturation_mutlist	2.69729		1.92882		Uncertain	0.89912		0.665432	1.69321	2.69729	Uncertain	0.374959	0.89912	TRUE	0.349
C512R	NP_002682:p.Cys512Arg	hg19,19:g.50910279T>C, hg38,19:g.50407022T>C			0.591	clinvar,saturation_mutlist	0.18895		3.26789		Uncertain	2.2953		0.867112	1.89804	0.18895	Neutral	1.39356	2.2953	TRUE	0.452
C512Y	NP_002682:p.Cys512Tyr	hg19,19:g.50910280G>A, hg38,19:g.50407023G>A			0.637	COSMIC,clinvar,saturation_mutlist	13.2018		3.21989		Destabilizing	4.9565		0.513958	1.73432	13.2018	Uncertain	1.35424	4.9565	TRUE	0.452
L513P	NP_002682:p.Leu513Pro	hg19,19:g.50910283T>C, hg38,19:g.50407026T>C		3.99623e-06	0.626	clinvar,saturation_mutlist	8.80417		9.17473		Destabilizing	1.7448		0.709364	8.71538	8.80417	Destabilizing	0.840583	1.7448	TRUE	0.412
L513V	NP_002682:p.Leu513Val	hg19,19:g.50910282C>G, hg38,19:g.50407025C>G		3.99709e-06	0.252	clinvar,saturation_mutlist	2.30989		1.93417		Uncertain	0.69659		0.225364	2.06617	2.30989	Uncertain	0.252089	0.69659	TRUE	0.412
K514N	NP_002682:p.Lys514Asn	hg19,19:g.50910287G>C, hg38,19:g.50407030G>C			0.229	clinvar,saturation_mutlist	0.59444		0.415358		Neutral	0.3594		0.111943	0.501967	0.59444	Neutral	0.133722	0.3594	TRUE	0.222
K514R	NP_002682:p.Lys514Arg	hg19,19:g.50407029A>G, hg19,19:g.50910286A>G, hg38,19:g.50407029A>G			0.3	cBioPortal,clinvar,saturation_mutlist	0.12543		-0.163428		Neutral	0.27089		0.0560732	-0.0909489	0.12543	Neutral	0.13783	0.27089	TRUE	0.222
D515G	NP_002682:p.Asp515Gly	hg19,19:g.50910289A>G, hg38,19:g.50407032A>G			0.724	cBioPortal,clinvar,saturation_mutlist	-0.19111		1.96577		Neutral	0.64864		0.292639	1.80126	-0.19111	Neutral	0.369326	0.64864	TRUE	0.17
D515N	NP_002682:p.Asp515Asn	hg19,19:g.50910288G>A, hg38,19:g.50407031G>A		3.99336e-06	0.431	cBioPortal,COSMIC,clinvar,saturation_mutlist	-1.6306		0.664962		Neutral	0.84358		0.152823	0.503157	-1.6306	Neutral	0.273077	0.84358	TRUE	0.17
A516V	NP_002682:p.Ala516Val	hg19,19:g.50910292C>T, hg38,19:g.50407035C>T			0.409	COSMIC,clinvar,saturation_mutlist	4.3979		2.75708		Uncertain	1.35125		1.24799	1.76475	4.3979	Uncertain	0.72705	1.35125	TRUE	0.201
Y517C	NP_002682:p.Tyr517Cys	hg19,19:g.50910295A>G, hg38,19:g.50407038A>G		4.02385e-06	0.161	clinvar,saturation_mutlist	1.51784		2.47685		Uncertain	0.54706		0.182767	2.21251	1.51784	Uncertain	0.356423	0.54706	TRUE	0.254
Y517H	NP_002682:p.Tyr517His	hg19,19:g.50910294T>C, hg38,19:g.50407037T>C		0	0.102	clinvar,saturation_mutlist	1.37509		1.27943		Neutral	0.45386		0.255259	1.15782	1.37509	Neutral	0.353268	0.45386	TRUE	0.254
L518M	NP_002682:p.Leu518Met	hg19,19:g.50910297C>A, hg38,19:g.50407040C>A	3.18654e-05	1.1971e-05	0.42	clinvar,saturation_mutlist	0.16422		1.13487		Neutral	0.33328		0.223884	0.945829	0.16422	Neutral	0.186339	0.33328	TRUE	0.307
P519A	NP_002682:p.Pro519Ala	hg19,19:g.50910300C>G, hg38,19:g.50407043C>G			0.339	clinvar,saturation_mutlist	2.4814		-0.637553		Uncertain	0.38563		0.164443	-0.419615	2.4814	Uncertain	0.302208	0.38563	TRUE	0.374
P519S	NP_002682:p.Pro519Ser	hg19,19:g.50910300C>T, hg38,19:g.50407043C>T			0.356	clinvar,saturation_mutlist	3.75738		-0.12901		Uncertain	0.51868		0.270989	-0.0307298	3.75738	Uncertain	0.332215	0.51868	TRUE	0.374
L520P	NP_002682:p.Leu520Pro	hg19,19:g.50910304T>C, hg38,19:g.50407047T>C			0.567	cBioPortal,clinvar,saturation_mutlist	4.5322		7.76012		Destabilizing	1.86		1.2486	8.60782	4.5322	Destabilizing	1.22525	1.86	TRUE	0.37
R521L	NP_002682:p.Arg521Leu	hg19,19:g.50910307G>T, hg38,19:g.50407050G>T			0.35	clinvar,saturation_mutlist	-0.74732		-0.308236		Neutral	0.22866		0.15046	-0.136652	-0.74732	Neutral	0.246628	0.22866	TRUE	0.349
R521Q	NP_002682:p.Arg521Gln	hg19,19:g.50910307G>A, hg38,19:g.50407050G>A	6.37267e-05	0.000123691	0.278	cBioPortal,clinvar,saturation_mutlist	-0.01117		1.0063		Neutral	0.30291		0.170459	1.07034	-0.01117	Neutral	0.237328	0.30291	TRUE	0.349
R521W	NP_002682:p.Arg521Trp	hg19,19:g.50910306C>T, hg38,19:g.50407049C>T	3.18634e-05	1.59644e-05	0.471	cBioPortal,clinvar,saturation_mutlist	-0.33658		0.0947486		Neutral	0.34721		0.348913	0.101175	-0.33658	Neutral	0.284691	0.34721	TRUE	0.349
E524G	NP_002682:p.Glu524Gly	hg19,19:g.50910316A>G, hg38,19:g.50407059A>G			0.223	clinvar,saturation_mutlist	0.80318		0.99012		Neutral	0.28371		0.122027	1.17264	0.80318	Neutral	0.224744	0.28371	TRUE	0.56
R525G	NP_002682:p.Arg525Gly	hg19,19:g.50910318C>G, hg38,19:g.50407061C>G		3.98867e-06	0.176	clinvar,saturation_mutlist	2.67004		1.50774		Uncertain	0.68401		0.1398	1.8754	2.67004	Uncertain	0.367613	0.68401	TRUE	0.526
R525Q	NP_002682:p.Arg525Gln	hg19,19:g.50407062G>A, hg19,19:g.50910319G>A, hg38,19:g.50407062G>A	9.55901e-05	1.59518e-05	0.161	cBioPortal,clinvar,saturation_mutlist	1.06705		0.709699		Neutral	0.45917		0.0752384	1.00071	1.06705	Neutral	0.415005	0.45917	TRUE	0.526
R525W	NP_002682:p.Arg525Trp	hg19,19:g.50407061C>T, hg19,19:g.50910318C>T, hg38,19:g.50407061C>T		2.79207e-05	0.267	cBioPortal,COSMIC,clinvar,saturation_mutlist	1.43307		-0.165798		Neutral	0.78021		0.164872	-0.116072	1.43307	Neutral	0.288439	0.78021	TRUE	0.526
L526F	NP_002682:p.Leu526Phe	hg19,19:g.50910321C>T, hg38,19:g.50407064C>T			0.44	clinvar,saturation_mutlist	3.38025		1.87834		Uncertain	2.33354		0.469815	1.37253	3.38025	Uncertain	0.498965	2.33354	TRUE	0.493
M527I	NP_002682:p.Met527Ile	hg19,19:g.50910326G>A, hg38,19:g.50407069G>A			0.487	clinvar,saturation_mutlist	3.66006		0.668845		Uncertain	0.93265		0.158067	0.563412	3.66006	Uncertain	0.215455	0.93265	TRUE	0.5
M527T	NP_002682:p.Met527Thr	hg19,19:g.50910325T>C, hg38,19:g.50407068T>C			0.356	clinvar,saturation_mutlist	2.90924		1.38316		Uncertain	1.12858		0.193197	1.26276	2.90924	Uncertain	0.358723	1.12858	TRUE	0.5
M527V	NP_002682:p.Met527Val	hg19,19:g.50910324A>G, hg38,19:g.50407067A>G			0.373	clinvar,saturation_mutlist	3.63182		0.884673		Uncertain	0.8306		0.0933796	0.767532	3.63182	Uncertain	0.238489	0.8306	TRUE	0.5
V528G	NP_002682:p.Val528Gly	hg19,19:g.50910328T>G, hg38,19:g.50407071T>G			0.2	clinvar,saturation_mutlist	3.06698		3.61842		Destabilizing	0.40615		0.502035	3.59263	3.06698	Destabilizing	0.427903	0.40615	TRUE	0.561
V528L	NP_002682:p.Val528Leu	hg19,19:g.50910327G>T, hg38,19:g.50407070G>T			0.08	clinvar,saturation_mutlist	-0.61157		-0.330525		Neutral	0.57399		0.118292	0.0154539	-0.61157	Neutral	0.262779	0.57399	TRUE	0.561
V528M	NP_002682:p.Val528Met	hg19,19:g.50910327G>A, hg38,19:g.50407070G>A			0.111	clinvar,saturation_mutlist	-0.96663		0.354974		Neutral	0.57779		0.107325	0.640236	-0.96663	Neutral	0.286987	0.57779	TRUE	0.561
L529V	NP_002682:p.Leu529Val	hg19,19:g.50910330C>G, hg38,19:g.50407073C>G			0.058	clinvar,saturation_mutlist	2.51638		1.35322		Uncertain	0.75027		0.383701	1.40313	2.51638	Uncertain	0.351209	0.75027	TRUE	0.494
V530L	NP_002682:p.Val530Leu	hg19,19:g.50910333G>C, hg38,19:g.50407076G>C			0.119	clinvar,saturation_mutlist	-0.77907		0.220488		Neutral	0.45572		0.273995	0.0467724	-0.77907	Neutral	0.306812	0.45572	TRUE	0.372
N531S	NP_002682:p.Asn531Ser	hg19,19:g.50910337A>G, hg38,19:g.50407080A>G			0.292	cBioPortal,clinvar,saturation_mutlist	0.14762		1.53988		Neutral	0.46713		0.121927	1.07402	0.14762	Neutral	0.278039	0.46713	TRUE	0.242
A532D	NP_002682:p.Ala532Asp	hg19,19:g.50910340C>A, hg38,19:g.50407083C>A			0.283	clinvar,saturation_mutlist	2.24055		2.21509		Uncertain	0.86828		0.0927437	2.50719	2.24055	Uncertain	0.4528	0.86828	TRUE	0.246
A532T	NP_002682:p.Ala532Thr	hg19,19:g.50910339G>A, hg38,19:g.50407082G>A	9.56084e-05	9.96675e-05	0.026	cBioPortal,COSMIC,clinvar,saturation_mutlist	1.09508		1.01878		Neutral	1.02323		0.203258	1.18832	1.09508	Neutral	0.313442	1.02323	TRUE	0.246
V533L	NP_002682:p.Val533Leu	hg19,19:g.50910342G>C, hg38,19:g.50407085G>C			0.047	clinvar,saturation_mutlist	-0.92311		-0.0741855		Neutral	0.50758		0.107357	0.0507268	-0.92311	Neutral	0.391455	0.50758	TRUE	0.24
V533M	NP_002682:p.Val533Met	hg19,19:g.50910342G>A, hg38,19:g.50407085G>A		7.97137e-06	0.028	clinvar,saturation_mutlist	-1.29784		0.511845		Neutral	0.47722		0.0945517	0.735839	-1.29784	Neutral	0.3921	0.47722	TRUE	0.24
[truncated: 63 more columns]
